# Supplementary material for: Suicide risk in prostate cancer patients: epidemiological trends and a predictive modeling
Source: BMC Psychiatry. 2026 Jan 19;26:163. doi: 10.1186/s12888-026-07806-7 (PMC12903677; doi:10.1186/s12888-026-07806-7)
Supplement: Supplementary file 1 — Supplementary Material 1 [file 12888_2026_7806_MOESM1_ESM.csv]

	Patient.ID	Ch	Age	Race	Race_new	PSA_new	Gleason_new	T_new	N_new	M_new	Ra	marital	Residence	MHI_new	Surgery_new	Survival.months	COD_new	Year.of.diagnosis	COD	PSA	Age_New	Diagnosis	status1
1	203	No/Unknown	73	White	White	4-10	Gleason Score<=6	T1	N0+NX	M0	No/Unknown	Other	Metropolitan	>=75000$	None	130	Alive	2011	Alive	6.6	70-79	2010-2013	0
2	239	No/Unknown	66	White	White	4-10	Gleason Score=7	T2	N0+NX	M0	No/Unknown	Other	Metropolitan	>=75000$	RP	61	Other	2011	Urinary Bladder	7.7	60-69	2010-2013	0
3	678	No/Unknown	60	Black	Black	4-10	Gleason Score=7	T1	N0+NX	M0	No/Unknown	Married	Metropolitan	>=75000$	None	80	Alive	2015	Alive	7.3	60-69	2014-2017	0
4	1009	No/Unknown	80	White	White	10-20	Gleason Score>=8	T1	N0+NX	M0	Yes	Married	Metropolitan	>=75000$	None	98	Other	2013	Ureter	16.1	>=80	2010-2013	0
5	2818	No/Unknown	60	White	White	4-10	Gleason Score<=6	T1	N0+NX	M0	No/Unknown	Other	Metropolitan	>=75000$	None	130	Alive	2011	Alive	8.6	60-69	2010-2013	0
6	2930	No/Unknown	58	White	White	4-10	Gleason Score=7	T2	N0+NX	M0	No/Unknown	Single	Metropolitan	>=75000$	RP	109	Alive	2012	Alive	5.2	<60	2010-2013	0
7	3002	No/Unknown	49	White	White	4-10	Gleason Score<=6	T2	N0+NX	M0	No/Unknown	Other	Metropolitan	>=75000$	RP	136	Alive	2010	Alive	8.8	<60	2010-2013	0
8	3267	No/Unknown	59	White	White	4-10	Gleason Score=7	T1	N0+NX	M0	Yes	Other	Metropolitan	>=75000$	None	79	Alive	2015	Alive	7.4	<60	2014-2017	0
9	5092	No/Unknown	87	White	White	>=20	Gleason Score>=8	T2	N0+NX	M1	No/Unknown	Married	Metropolitan	>=75000$	None	4	Other	2013	Prostate	64.2	>=80	2010-2013	0
10	5213	No/Unknown	69	White	White	>=20	Gleason Score>=8	T0+TX	N0+NX	M1	No/Unknown	Single	Metropolitan	>=75000$	None	21	Other	2013	Prostate	98	60-69	2010-2013	0
11	5686	No/Unknown	77	White	White	10-20	Gleason Score>=8	T2	N0+NX	M0	Yes	Married	Metropolitan	>=75000$	None	49	Other	2013	Prostate	12.6	70-79	2010-2013	0
12	7674	No/Unknown	57	White	White	4-10	Gleason Score=7	T2	N0+NX	M0	Yes	Married	Metropolitan	>=75000$	None	137	Other	2010	Septicemia	4.5	<60	2010-2013	0
13	8835	No/Unknown	56	White	White	4-10	Gleason Score<=6	T1	N0+NX	M0	Yes	Married	Metropolitan	>=75000$	None	96	Alive	2013	Alive	4.4	<60	2010-2013	0
14	8936	No/Unknown	74	Asian or Pacific Islander	Other	4-10	Gleason Score=7	T2	N0+NX	M0	Yes	Married	Metropolitan	>=75000$	None	121	Alive	2011	Alive	9.8	70-79	2010-2013	0
15	9755	No/Unknown	64	Black	Black	4-10	Gleason Score<=6	T2	N0+NX	M0	No/Unknown	Other	Metropolitan	>=75000$	RP	56	Other	2012	Pneumonia and Influenza	6.1	60-69	2010-2013	0
16	9991	No/Unknown	44	Black	Black	<=4	Gleason Score<=6	T1	N0+NX	M0	No/Unknown	Married	Metropolitan	>=75000$	None	103	Alive	2013	Alive	3.8	<60	2010-2013	0
17	14210	No/Unknown	64	White	White	4-10	Gleason Score<=6	T2	N0+NX	M0	No/Unknown	Married	Metropolitan	>=75000$	RP	141	Alive	2010	Alive	7	60-69	2010-2013	0
18	15581	No/Unknown	85	Black	Black	>=20	Gleason Score>=8	T1	N0+NX	M0	No/Unknown	Married	Metropolitan	>=75000$	Other	27	Other	2015	Urinary Bladder	28.6	>=80	2014-2017	0
19	15891	No/Unknown	61	Asian or Pacific Islander	Other	4-10	Gleason Score>=8	T2	N0+NX	M0	No/Unknown	Married	Metropolitan	>=75000$	RP	135	Alive	2010	Alive	9	60-69	2010-2013	0
20	18191	No/Unknown	66	White	White	4-10	Gleason Score<=6	T1	N0+NX	M0	No/Unknown	Other	Metropolitan	>=75000$	None	77	Alive	2015	Alive	6.4	60-69	2014-2017	0
21	29688	No/Unknown	70	White	White	4-10	Gleason Score=7	T1	N0+NX	M0	No/Unknown	Single	Metropolitan	>=75000$	None	64	Other	2013	Urinary Bladder	7.4	70-79	2010-2013	0
22	30104	No/Unknown	71	White	White	4-10	Gleason Score<=6	T1	N0+NX	M0	Yes	Married	Metropolitan	>=75000$	None	139	Other	2010	Diseases of Heart	5.4	70-79	2010-2013	0
23	36762	No/Unknown	89	White	White	>=20	Gleason Score>=8	T1	N0+NX	M0	No/Unknown	Other	Metropolitan	>=75000$	None	19	Other	2014	Cerebrovascular Diseases	26.4	>=80	2014-2017	0
24	54058	No/Unknown	57	Black	Black	>=20	Gleason Score=7	T3	N0+NX	M0	Yes	Married	Metropolitan	>=75000$	RP	108	Alive	2012	Alive	31.5	<60	2010-2013	0
25	67132	No/Unknown	44	White	White	10-20	Gleason Score<=6	T1	N0+NX	M0	No/Unknown	Single	Metropolitan	>=75000$	None	56	Other	2010	In situ, benign or unknown behavior neoplasm	13	<60	2010-2013	0
26	70145	No/Unknown	86	Black	Black	10-20	Gleason Score<=6	T1	N0+NX	M0	No/Unknown	Married	Metropolitan	>=75000$	Other	78	Other	2014	Myeloma	14.2	>=80	2014-2017	0
27	70153	No/Unknown	67	White	White	10-20	Gleason Score<=6	T1	N0+NX	M0	Yes	Single	Metropolitan	>=75000$	None	104	Alive	2013	Alive	18.8	60-69	2010-2013	0
28	82192	No/Unknown	61	Asian or Pacific Islander	Other	4-10	Gleason Score=7	T1	N0+NX	M0	Yes	Other	Metropolitan	>=75000$	None	141	Alive	2010	Alive	6.1	60-69	2010-2013	0
29	87574	No/Unknown	65	White	White	10-20	Gleason Score=7	T1	N0+NX	M0	Yes	Other	Metropolitan	>=75000$	None	126	Alive	2011	Alive	10.3	60-69	2010-2013	0
30	89892	No/Unknown	65	Asian or Pacific Islander	Other	4-10	Gleason Score=7	T2	N0+NX	M0	No/Unknown	Married	Metropolitan	>=75000$	None	92	Alive	2013	Alive	8	60-69	2010-2013	0
31	92027	No/Unknown	69	White	White	10-20	Gleason Score<=6	T1	N0+NX	M0	No/Unknown	Other	Metropolitan	>=75000$	None	9	Other	2013	Prostate	10.2	60-69	2010-2013	0
32	106542	No/Unknown	67	White	White	4-10	Gleason Score=7	T1	N0+NX	M0	Yes	Married	Metropolitan	>=75000$	None	97	Alive	2013	Alive	6.4	60-69	2010-2013	0
33	111609	No/Unknown	64	Black	Black	4-10	Gleason Score<=6	T2	N0+NX	M0	No/Unknown	Other	Metropolitan	>=75000$	None	123	Alive	2011	Alive	5.9	60-69	2010-2013	0
34	132093	No/Unknown	80	White	White	4-10	Gleason Score<=6	T1	N0+NX	M0	No/Unknown	Other	Metropolitan	>=75000$	None	131	Alive	2011	Alive	7.7	>=80	2010-2013	0
35	135809	No/Unknown	63	White	White	10-20	Gleason Score=7	T2	N0+NX	M0	No/Unknown	Married	Metropolitan	>=75000$	None	126	Alive	2011	Alive	12.1	60-69	2010-2013	0
36	138879	No/Unknown	57	White	White	4-10	Gleason Score<=6	T2	N0+NX	M0	Yes	Married	Metropolitan	>=75000$	None	41	Other	2010	Cerebrovascular Diseases	5.2	<60	2010-2013	0
37	139972	No/Unknown	57	White	White	4-10	Gleason Score<=6	T2	N0+NX	M0	No/Unknown	Single	Metropolitan	>=75000$	RP	103	Other	2011	Diseases of Heart	5.7	<60	2010-2013	0
38	143847	No/Unknown	66	White	White	<=4	Gleason Score<=6	T2	N0+NX	M0	No/Unknown	Married	Metropolitan	>=75000$	None	104	Alive	2013	Alive	2	60-69	2010-2013	0
39	148810	No/Unknown	76	White	White	<=4	Gleason Score<=6	T1	N0+NX	M0	No/Unknown	Other	Metropolitan	>=75000$	Other	13	Other	2010	Symptoms, Signs and Ill-Defined Conditions	1	70-79	2010-2013	0
40	151661	No/Unknown	70	White	White	<=4	Gleason Score<=6	T1	N0+NX	M0	No/Unknown	Other	Metropolitan	>=75000$	None	105	Alive	2013	Alive	3.4	70-79	2010-2013	0
41	159778	No/Unknown	60	White	White	>=20	Gleason Score>=8	T3	N0+NX	M1	No/Unknown	Single	Metropolitan	>=75000$	None	21	Other	2012	Prostate	98	60-69	2010-2013	0
42	163466	No/Unknown	82	White	White	4-10	Gleason Score=7	T2	N0+NX	M0	No/Unknown	Married	Metropolitan	>=75000$	RP	50	Other	2015	Non-Hodgkin Lymphoma	7.2	>=80	2014-2017	0
43	164409	No/Unknown	69	White	White	4-10	Gleason Score>=8	T2	N0+NX	M0	Yes	Married	Metropolitan	>=75000$	None	39	Other	2013	Hypertension without Heart Disease	6.8	60-69	2010-2013	0
44	173586	No/Unknown	57	White	White	4-10	Gleason Score<=6	T1	N0+NX	M0	No/Unknown	Other	Metropolitan	>=75000$	None	113	Alive	2012	Alive	4.9	<60	2010-2013	0
45	181938	No/Unknown	62	White	White	4-10	Gleason Score<=6	T1	N0+NX	M0	No/Unknown	Married	Metropolitan	>=75000$	None	138	Alive	2010	Alive	6	60-69	2010-2013	0
46	184028	No/Unknown	88	White	White	<=4	Gleason Score<=6	T2	N0+NX	M0	No/Unknown	Married	Metropolitan	>=75000$	None	35	Other	2013	Lung and Bronchus	2.8	>=80	2010-2013	0
47	189258	No/Unknown	69	White	White	10-20	Gleason Score<=6	T2	N0+NX	M0	No/Unknown	Married	Metropolitan	>=75000$	RP	106	Alive	2013	Alive	12	60-69	2010-2013	0
48	211377	No/Unknown	80	Asian or Pacific Islander	Other	10-20	Gleason Score<=6	T1	N0+NX	M0	Yes	Other	Metropolitan	>=75000$	None	77	Alive	2015	Alive	11.1	>=80	2014-2017	0
49	214083	No/Unknown	65	White	White	4-10	Gleason Score<=6	T2	N0+NX	M0	No/Unknown	Married	Metropolitan	>=75000$	RP	117	Alive	2012	Alive	8.3	60-69	2010-2013	0
50	229984	No/Unknown	77	White	White	>=20	Gleason Score>=8	T1	N0+NX	M0	Yes	Married	Metropolitan	>=75000$	None	72	Other	2014	Prostate	49.2	70-79	2014-2017	0
51	230291	No/Unknown	76	White	White	4-10	Gleason Score=7	T2	N0+NX	M0	Yes	Married	Metropolitan	>=75000$	None	112	Other	2012	Diseases of Heart	5.5	70-79	2010-2013	0
52	243133	No/Unknown	65	White	White	4-10	Gleason Score>=8	T2	N0+NX	M0	Yes	Married	Metropolitan	>=75000$	None	137	Alive	2010	Alive	5.8	60-69	2010-2013	0
53	244974	No/Unknown	73	White	White	4-10	Gleason Score<=6	T2	N0+NX	M0	No/Unknown	Other	Metropolitan	>=75000$	None	100	Alive	2013	Alive	5.5	70-79	2010-2013	0
54	249924	No/Unknown	75	White	White	10-20	Gleason Score=7	T1	N0+NX	M0	Yes	Married	Metropolitan	>=75000$	Other	88	Other	2010	Prostate	13.3	70-79	2010-2013	0
55	251341	Yes	61	White	White	>=20	Gleason Score>=8	T3	N0+NX	M1	Yes	Single	Metropolitan	>=75000$	None	20	Other	2013	Prostate	98	60-69	2010-2013	0
56	269365	No/Unknown	64	White	White	10-20	Gleason Score>=8	T1	N0+NX	M1	Yes	Married	Metropolitan	>=75000$	None	68	Other	2013	Prostate	12.9	60-69	2010-2013	0
57	276106	No/Unknown	68	White	White	4-10	Gleason Score=7	T2	N0+NX	M0	No/Unknown	Married	Metropolitan	>=75000$	None	105	Alive	2013	Alive	8.7	60-69	2010-2013	0
58	278414	No/Unknown	68	White	White	4-10	Gleason Score=7	T1	N0+NX	M0	Yes	Married	Metropolitan	>=75000$	None	131	Alive	2011	Alive	5.5	60-69	2010-2013	0
59	307815	No/Unknown	58	White	White	4-10	Gleason Score=7	T3	N0+NX	M0	No/Unknown	Married	Metropolitan	>=75000$	RP	123	Other	2011	Intrahepatic Bile Duct	5.7	<60	2010-2013	0
60	313412	No/Unknown	61	White	White	4-10	Gleason Score<=6	T1	N0+NX	M0	No/Unknown	Other	Metropolitan	>=75000$	None	80	Alive	2015	Alive	7.5	60-69	2014-2017	0
61	313930	No/Unknown	87	White	White	10-20	Gleason Score=7	T1	N0+NX	M0	No/Unknown	Married	Metropolitan	>=75000$	None	12	Other	2010	Prostate	10.3	>=80	2010-2013	0
62	323310	No/Unknown	71	White	White	4-10	Gleason Score<=6	T1	N0+NX	M0	Yes	Other	Metropolitan	>=75000$	None	136	Alive	2010	Alive	8.5	70-79	2010-2013	0
63	324396	No/Unknown	82	Asian or Pacific Islander	Other	>=20	Gleason Score>=8	T2	N0+NX	M0	No/Unknown	Married	Metropolitan	>=75000$	None	87	Other	2010	Alzheimers (ICD-9 and 10 only)	30.9	>=80	2010-2013	0
64	330050	No/Unknown	82	White	White	>=20	Gleason Score>=8	T2	N0+NX	M0	No/Unknown	Single	Metropolitan	>=75000$	None	17	Other	2013	Diseases of Heart	29.4	>=80	2010-2013	0
65	332048	No/Unknown	61	White	White	4-10	Gleason Score<=6	T2	N0+NX	M0	Yes	Other	Metropolitan	>=75000$	None	43	Other	2012	Kidney and Renal Pelvis	5.7	60-69	2010-2013	0
66	342831	No/Unknown	79	White	White	<=4	Gleason Score<=6	T1	N0+NX	M0	No/Unknown	Other	Metropolitan	>=75000$	Other	6	Other	2013	Cerebrovascular Diseases	3.5	70-79	2010-2013	0
67	346880	No/Unknown	59	White	White	4-10	Gleason Score<=6	T2	N0+NX	M0	No/Unknown	Married	Metropolitan	>=75000$	RP	133	Alive	2010	Alive	7.6	<60	2010-2013	0
68	351128	No/Unknown	74	White	White	4-10	Gleason Score<=6	T1	N0+NX	M0	No/Unknown	Married	Metropolitan	>=75000$	Other	96	Alive	2013	Alive	9.6	70-79	2010-2013	0
69	378467	No/Unknown	69	White	White	<=4	Gleason Score<=6	T2	N0+NX	M0	No/Unknown	Married	Metropolitan	>=75000$	RP	88	Alive	2014	Alive	3.6	60-69	2014-2017	0
70	389506	No/Unknown	74	White	White	4-10	Gleason Score>=8	T1	N0+NX	M0	Yes	Other	Metropolitan	>=75000$	None	75	Other	2012	Prostate	9	70-79	2010-2013	0
71	395201	No/Unknown	59	Asian or Pacific Islander	Other	>=20	Gleason Score>=8	T1	N0+NX	M0	No/Unknown	Single	Metropolitan	>=75000$	None	39	Other	2010	Prostate	38.2	<60	2010-2013	0
72	405911	No/Unknown	68	Asian or Pacific Islander	Other	4-10	Gleason Score=7	T2	N0+NX	M0	No/Unknown	Married	Metropolitan	>=75000$	None	89	Alive	2014	Alive	5.7	60-69	2014-2017	0
73	406732	No/Unknown	85	White	White	>=20	Gleason Score>=8	T3	N0+NX	M1	No/Unknown	Married	Metropolitan	>=75000$	None	29	Other	2015	Prostate	35.3	>=80	2014-2017	0
74	411297	No/Unknown	63	White	White	10-20	Gleason Score<=6	T1	N0+NX	M0	Yes	Married	Metropolitan	>=75000$	None	76	Alive	2015	Alive	11	60-69	2014-2017	0
75	411997	No/Unknown	80	White	White	<=4	Gleason Score>=8	T3	N1	M0	No/Unknown	Married	Metropolitan	>=75000$	RP	103	Other	2011	Prostate	3.4	>=80	2010-2013	0
76	421085	No/Unknown	75	White	White	10-20	Gleason Score<=6	T2	N0+NX	M0	Yes	Other	Metropolitan	>=75000$	None	80	Alive	2015	Alive	13.7	70-79	2014-2017	0
77	425140	No/Unknown	84	White	White	4-10	Gleason Score>=8	T2	N0+NX	M0	Yes	Married	Metropolitan	>=75000$	Other	69	Other	2010	Prostate	7.5	>=80	2010-2013	0
78	426843	No/Unknown	63	White	White	4-10	Gleason Score=7	T1	N0+NX	M0	Yes	Married	Metropolitan	>=75000$	None	110	Alive	2012	Alive	6.8	60-69	2010-2013	0
79	444174	No/Unknown	71	Black	Black	4-10	Gleason Score<=6	T1	N0+NX	M0	No/Unknown	Single	Metropolitan	>=75000$	None	27	Other	2011	Cerebrovascular Diseases	9.4	70-79	2010-2013	0
80	444418	No/Unknown	78	White	White	10-20	Gleason Score=7	T1	N0+NX	M0	Yes	Married	Metropolitan	>=75000$	None	90	Other	2011	Diseases of Heart	13.6	70-79	2010-2013	0
81	451511	No/Unknown	77	White	White	>=20	Gleason Score<=6	T2	N0+NX	M0	Yes	Married	Metropolitan	>=75000$	None	95	Other	2010	Cerebrovascular Diseases	39	70-79	2010-2013	0
82	452025	No/Unknown	68	White	White	10-20	Gleason Score<=6	T1	N0+NX	M0	Yes	Married	Metropolitan	>=75000$	None	74	Alive	2015	Alive	12.4	60-69	2014-2017	0
83	454894	No/Unknown	75	White	White	4-10	Gleason Score<=6	T2	N0+NX	M0	No/Unknown	Married	Metropolitan	>=75000$	None	91	Alive	2014	Alive	8.6	70-79	2014-2017	0
84	455228	No/Unknown	59	Asian or Pacific Islander	Other	>=20	Gleason Score>=8	T3	N1	M0	No/Unknown	Single	Metropolitan	>=75000$	None	21	Other	2014	Prostate	64.1	<60	2014-2017	0
85	457910	No/Unknown	57	White	White	<=4	Gleason Score<=6	T1	N0+NX	M0	Yes	Other	Metropolitan	>=75000$	None	117	Alive	2012	Alive	3.8	<60	2010-2013	0
86	459851	No/Unknown	76	White	White	>=20	Gleason Score>=8	T1	N1	M1	No/Unknown	Married	Metropolitan	>=75000$	None	135	Alive	2010	Alive	29.2	70-79	2010-2013	0
87	465250	No/Unknown	75	White	White	4-10	Gleason Score=7	T3	N0+NX	M0	No/Unknown	Married	Metropolitan	>=75000$	RP	115	Other	2010	Other Cause of Death	9	70-79	2010-2013	0
88	465645	No/Unknown	78	White	White	10-20	Gleason Score<=6	T1	N0+NX	M0	No/Unknown	Married	Metropolitan	>=75000$	None	111	Alive	2012	Alive	13.1	70-79	2010-2013	0
89	470257	No/Unknown	74	White	White	10-20	Gleason Score>=8	T3	N0+NX	M0	Yes	Married	Metropolitan	>=75000$	None	24	Other	2011	Prostate	16.6	70-79	2010-2013	0
90	471424	No/Unknown	45	Black	Black	<=4	Gleason Score<=6	T1	N0+NX	M0	Yes	Married	Metropolitan	>=75000$	None	103	Alive	2013	Alive	3.9	<60	2010-2013	0
91	473661	No/Unknown	65	White	White	4-10	Gleason Score<=6	T2	N0+NX	M0	No/Unknown	Single	Metropolitan	>=75000$	RP	124	Alive	2011	Alive	6.6	60-69	2010-2013	0
92	479106	No/Unknown	78	White	White	10-20	Gleason Score=7	T1	N0+NX	M0	Yes	Married	Metropolitan	>=75000$	None	127	Alive	2011	Alive	10.1	70-79	2010-2013	0
93	480424	No/Unknown	62	Asian or Pacific Islander	Other	10-20	Gleason Score>=8	T3	N0+NX	M0	No/Unknown	Married	Metropolitan	>=75000$	RP	86	Alive	2014	Alive	17.2	60-69	2014-2017	0
94	485055	No/Unknown	78	White	White	>=20	Gleason Score>=8	T2	N0+NX	M0	Yes	Married	Metropolitan	>=75000$	None	128	Alive	2011	Alive	98	70-79	2010-2013	0
95	495111	No/Unknown	61	Black	Black	4-10	Gleason Score=7	T2	N0+NX	M0	Yes	Single	Metropolitan	>=75000$	None	104	Alive	2013	Alive	7.5	60-69	2010-2013	0
96	496874	No/Unknown	89	White	White	>=20	Gleason Score>=8	T3	N0+NX	M0	Yes	Married	Metropolitan	>=75000$	None	51	Other	2015	Cerebrovascular Diseases	78.5	>=80	2014-2017	0
97	497111	No/Unknown	81	White	White	10-20	Gleason Score<=6	T1	N0+NX	M0	Yes	Other	Metropolitan	>=75000$	None	116	Other	2011	Diseases of Heart	17.4	>=80	2010-2013	0
98	500322	No/Unknown	75	Asian or Pacific Islander	Other	4-10	Gleason Score<=6	T1	N0+NX	M0	Yes	Married	Metropolitan	>=75000$	None	115	Alive	2012	Alive	4.7	70-79	2010-2013	0
99	502211	No/Unknown	74	White	White	4-10	Gleason Score<=6	T1	N0+NX	M0	Yes	Married	Metropolitan	>=75000$	None	130	Alive	2011	Alive	4.2	70-79	2010-2013	0
100	506782	No/Unknown	76	White	White	4-10	Gleason Score<=6	T1	N0+NX	M0	No/Unknown	Married	Metropolitan	>=75000$	Other	135	Alive	2010	Alive	4.7	70-79	2010-2013	0
101	510414	No/Unknown	67	White	White	10-20	Gleason Score=7	T1	N0+NX	M0	Yes	Married	Metropolitan	>=75000$	None	69	Other	2014	Prostate	11.4	60-69	2014-2017	0
102	510718	No/Unknown	78	Asian or Pacific Islander	Other	4-10	Gleason Score=7	T1	N0+NX	M0	Yes	Other	Metropolitan	>=75000$	None	89	Alive	2014	Alive	6.8	70-79	2014-2017	0
103	511319	No/Unknown	75	White	White	4-10	Gleason Score=7	T1	N0+NX	M0	No/Unknown	Married	Metropolitan	>=75000$	None	134	Alive	2010	Alive	9.3	70-79	2010-2013	0
104	514016	No/Unknown	71	White	White	4-10	Gleason Score>=8	T3	N0+NX	M0	Yes	Married	Metropolitan	>=75000$	RP	141	Alive	2010	Alive	7.8	70-79	2010-2013	0
105	514280	No/Unknown	85	White	White	10-20	Gleason Score>=8	T1	N0+NX	M1	No/Unknown	Married	Metropolitan	>=75000$	None	13	Other	2014	Prostate	19.2	>=80	2014-2017	0
106	518101	No/Unknown	69	White	White	4-10	Gleason Score>=8	T2	N0+NX	M0	Yes	Other	Metropolitan	>=75000$	None	131	Alive	2011	Alive	9.9	60-69	2010-2013	0
107	520761	No/Unknown	74	White	White	4-10	Gleason Score=7	T2	N0+NX	M0	Yes	Other	Metropolitan	>=75000$	None	136	Alive	2010	Alive	6.9	70-79	2010-2013	0
108	521766	No/Unknown	86	White	White	4-10	Gleason Score=7	T1	N0+NX	M0	Yes	Married	Metropolitan	>=75000$	None	103	Other	2010	Prostate	8.8	>=80	2010-2013	0
109	533184	No/Unknown	75	White	White	4-10	Gleason Score>=8	T1	N0+NX	M0	Yes	Married	Metropolitan	>=75000$	None	60	Other	2010	Hodgkin Lymphoma	6	70-79	2010-2013	0
110	539670	No/Unknown	87	Asian or Pacific Islander	Other	<=4	Gleason Score=7	T1	N0+NX	M0	Yes	Single	Metropolitan	>=75000$	Other	45	Other	2015	Prostate	2.5	>=80	2014-2017	0
111	540837	No/Unknown	82	White	White	>=20	Gleason Score>=8	T2	N0+NX	M0	No/Unknown	Other	Metropolitan	>=75000$	None	44	Other	2013	Cerebrovascular Diseases	39.6	>=80	2010-2013	0
112	541427	No/Unknown	63	White	White	4-10	Gleason Score>=8	T2	N0+NX	M0	No/Unknown	Other	Metropolitan	>=75000$	RP	132	Alive	2010	Alive	7.5	60-69	2010-2013	0
113	545939	No/Unknown	67	White	White	4-10	Gleason Score>=8	T2	N0+NX	M0	No/Unknown	Other	Metropolitan	>=75000$	RP	128	Alive	2011	Alive	7.2	60-69	2010-2013	0
114	546909	No/Unknown	66	White	White	4-10	Gleason Score<=6	T1	N0+NX	M0	No/Unknown	Married	Metropolitan	>=75000$	None	139	Alive	2010	Alive	4.7	60-69	2010-2013	0
115	552298	No/Unknown	74	White	White	4-10	Gleason Score>=8	T1	N0+NX	M0	Yes	Married	Metropolitan	>=75000$	None	89	Alive	2014	Alive	6	70-79	2014-2017	0
116	555756	No/Unknown	73	White	White	4-10	Gleason Score>=8	T2	N0+NX	M0	No/Unknown	Married	Metropolitan	>=75000$	RP	82	Other	2012	Diseases of Heart	10	70-79	2010-2013	0
117	562717	No/Unknown	80	White	White	4-10	Gleason Score<=6	T1	N0+NX	M0	No/Unknown	Married	Metropolitan	>=75000$	None	103	Alive	2013	Alive	7	>=80	2010-2013	0
118	562811	No/Unknown	69	White	White	4-10	Gleason Score<=6	T1	N0+NX	M0	No/Unknown	Other	Metropolitan	>=75000$	None	82	Alive	2015	Alive	4.8	60-69	2014-2017	0
119	566359	No/Unknown	65	Black	Black	10-20	Gleason Score=7	T1	N0+NX	M0	Yes	Single	Metropolitan	>=75000$	None	57	Other	2011	Diseases of Heart	17	60-69	2010-2013	0
120	567332	No/Unknown	78	Asian or Pacific Islander	Other	10-20	Gleason Score=7	T1	N0+NX	M0	Yes	Married	Metropolitan	>=75000$	None	123	Alive	2011	Alive	15.3	70-79	2010-2013	0
121	571804	No/Unknown	77	Black	Black	10-20	Gleason Score>=8	T2	N0+NX	M0	No/Unknown	Single	Metropolitan	>=75000$	None	75	Other	2010	Prostate	16	70-79	2010-2013	0
122	576856	No/Unknown	82	White	White	10-20	Gleason Score=7	T1	N0+NX	M0	Yes	Other	Metropolitan	>=75000$	None	74	Other	2011	Urinary Bladder	11.4	>=80	2010-2013	0
123	577041	No/Unknown	71	White	White	4-10	Gleason Score=7	T1	N0+NX	M0	Yes	Married	Metropolitan	>=75000$	None	84	Other	2011	Diabetes Mellitus	7.8	70-79	2010-2013	0
124	579161	No/Unknown	83	White	White	<=4	Gleason Score<=6	T1	N0+NX	M0	No/Unknown	Other	Metropolitan	>=75000$	Other	54	Other	2012	Diseases of Heart	2.6	>=80	2010-2013	0
125	579743	No/Unknown	69	Asian or Pacific Islander	Other	4-10	Gleason Score<=6	T1	N0+NX	M0	No/Unknown	Other	Metropolitan	>=75000$	None	113	Alive	2012	Alive	4.8	60-69	2010-2013	0
126	580212	No/Unknown	67	White	White	4-10	Gleason Score<=6	T2	N0+NX	M0	No/Unknown	Single	Metropolitan	>=75000$	None	76	Alive	2015	Alive	5.5	60-69	2014-2017	0
127	584862	Yes	79	White	White	>=20	Gleason Score>=8	T3	N0+NX	M1	Yes	Married	Metropolitan	>=75000$	Other	25	Other	2011	Prostate	46.8	70-79	2010-2013	0
128	586383	No/Unknown	73	White	White	4-10	Gleason Score>=8	T1	N1	M0	No/Unknown	Married	Metropolitan	>=75000$	Other	16	Other	2010	State DC not available or state DC available but no COD	9.5	70-79	2010-2013	0
129	589107	No/Unknown	65	White	White	4-10	Gleason Score>=8	T3	N0+NX	M0	Yes	Married	Metropolitan	>=75000$	RP	124	Alive	2011	Alive	5	60-69	2010-2013	0
130	591335	No/Unknown	78	White	White	10-20	Gleason Score=7	T1	N0+NX	M0	No/Unknown	Other	Metropolitan	>=75000$	Other	80	Other	2012	Cerebrovascular Diseases	12.2	70-79	2010-2013	0
131	593414	No/Unknown	66	White	White	4-10	Gleason Score<=6	T1	N0+NX	M0	Yes	Married	Metropolitan	>=75000$	None	138	Alive	2010	Alive	5.7	60-69	2010-2013	0
132	594397	No/Unknown	61	White	White	<=4	Gleason Score=7	T2	N0+NX	M0	No/Unknown	Single	Metropolitan	>=75000$	RP	94	Alive	2014	Alive	2.6	60-69	2014-2017	0
133	597756	No/Unknown	61	White	White	4-10	Gleason Score<=6	T1	N0+NX	M0	Yes	Other	Metropolitan	>=75000$	None	125	Alive	2011	Alive	4.4	60-69	2010-2013	0
134	602080	No/Unknown	74	Asian or Pacific Islander	Other	10-20	Gleason Score=7	T1	N0+NX	M0	Yes	Other	Metropolitan	>=75000$	None	38	Other	2010	Lung and Bronchus	13.1	70-79	2010-2013	0
135	603404	No/Unknown	66	White	White	10-20	Gleason Score<=6	T1	N0+NX	M0	No/Unknown	Married	Metropolitan	>=75000$	None	132	Alive	2010	Alive	10.3	60-69	2010-2013	0
136	605680	No/Unknown	60	White	White	4-10	Gleason Score=7	T1	N0+NX	M0	Yes	Other	Metropolitan	>=75000$	None	76	Other	2014	Prostate	7.7	60-69	2014-2017	0
137	609199	No/Unknown	60	White	White	<=4	Gleason Score=7	T3	N0+NX	M0	Yes	Married	Metropolitan	>=75000$	None	90	Alive	2014	Alive	3.3	60-69	2014-2017	0
138	609441	No/Unknown	77	Asian or Pacific Islander	Other	>=20	Gleason Score>=8	T1	N0+NX	M0	No/Unknown	Married	Metropolitan	>=75000$	None	138	Alive	2010	Alive	20.8	70-79	2010-2013	0
139	613841	No/Unknown	54	White	White	4-10	Gleason Score=7	T2	N0+NX	M0	Yes	Married	Metropolitan	>=75000$	None	88	Other	2014	Non-Hodgkin Lymphoma	7.4	<60	2014-2017	0
140	614439	No/Unknown	77	Asian or Pacific Islander	Other	4-10	Gleason Score=7	T1	N0+NX	M0	No/Unknown	Married	Metropolitan	>=75000$	None	118	Alive	2012	Alive	9.7	70-79	2010-2013	0
141	615729	No/Unknown	58	Black	Black	4-10	Gleason Score=7	T3	N0+NX	M0	No/Unknown	Other	Metropolitan	>=75000$	RP	87	Alive	2014	Alive	5.2	<60	2014-2017	0
142	617856	No/Unknown	65	White	White	4-10	Gleason Score>=8	T2	N0+NX	M0	No/Unknown	Married	Metropolitan	>=75000$	RP	121	Alive	2011	Alive	8.9	60-69	2010-2013	0
143	623849	No/Unknown	62	White	White	10-20	Gleason Score=7	T2	N0+NX	M0	No/Unknown	Married	Metropolitan	>=75000$	RP	134	Alive	2010	Alive	12.3	60-69	2010-2013	0
144	625144	No/Unknown	82	White	White	4-10	Gleason Score<=6	T1	N0+NX	M0	No/Unknown	Married	Metropolitan	>=75000$	Other	60	Other	2013	Diseases of Heart	9.4	>=80	2010-2013	0
145	629362	No/Unknown	66	White	White	4-10	Gleason Score=7	T3	N0+NX	M0	No/Unknown	Married	Metropolitan	>=75000$	RP	109	Alive	2012	Alive	7.7	60-69	2010-2013	0
146	629843	No/Unknown	78	White	White	>=20	Gleason Score>=8	T1	N0+NX	M0	No/Unknown	Other	Metropolitan	>=75000$	None	52	Other	2010	Prostate	33	70-79	2010-2013	0
147	630164	No/Unknown	69	White	White	4-10	Gleason Score<=6	T2	N0+NX	M0	Yes	Married	Metropolitan	>=75000$	None	101	Alive	2013	Alive	5.5	60-69	2010-2013	0
148	630828	No/Unknown	49	White	White	<=4	Gleason Score<=6	T2	N0+NX	M0	No/Unknown	Other	Metropolitan	>=75000$	RP	77	Alive	2015	Alive	3.8	<60	2014-2017	0
149	631954	No/Unknown	67	White	White	4-10	Gleason Score>=8	T1	N0+NX	M0	Yes	Single	Metropolitan	>=75000$	None	89	Alive	2014	Alive	8.3	60-69	2014-2017	0
150	634100	No/Unknown	63	White	White	4-10	Gleason Score<=6	T2	N0+NX	M0	No/Unknown	Married	Metropolitan	>=75000$	RP	117	Alive	2011	Alive	5	60-69	2010-2013	0
151	634763	No/Unknown	74	White	White	4-10	Gleason Score=7	T3	N0+NX	M0	No/Unknown	Married	Metropolitan	>=75000$	RP	83	Alive	2015	Alive	5.8	70-79	2014-2017	0
152	641580	No/Unknown	87	Asian or Pacific Islander	Other	4-10	Gleason Score=7	T2	N0+NX	M0	No/Unknown	Married	Metropolitan	>=75000$	None	75	Other	2015	Other Cause of Death	4.9	>=80	2014-2017	0
153	643538	No/Unknown	62	White	White	4-10	Gleason Score<=6	T1	N0+NX	M0	No/Unknown	Single	Metropolitan	>=75000$	None	88	Alive	2014	Alive	5.6	60-69	2014-2017	0
154	645673	No/Unknown	55	White	White	>=20	Gleason Score>=8	T4	N1	M1	Yes	Single	Metropolitan	>=75000$	None	64	Other	2010	Prostate	26.6	<60	2010-2013	0
155	648382	No/Unknown	51	White	White	10-20	Gleason Score<=6	T1	N0+NX	M0	Yes	Single	Metropolitan	>=75000$	None	125	Alive	2011	Alive	10.9	<60	2010-2013	0
156	650683	No/Unknown	74	White	White	10-20	Gleason Score=7	T1	N0+NX	M0	Yes	Single	Metropolitan	>=75000$	None	73	Other	2011	Larynx	11.6	70-79	2010-2013	0
157	651829	No/Unknown	66	White	White	4-10	Gleason Score<=6	T2	N0+NX	M0	No/Unknown	Married	Metropolitan	>=75000$	RP	100	Alive	2010	Alive	5.4	60-69	2010-2013	0
158	652986	No/Unknown	87	White	White	>=20	Gleason Score>=8	T1	N0+NX	M0	No/Unknown	Other	Metropolitan	>=75000$	None	20	Other	2012	Lung and Bronchus	30.6	>=80	2010-2013	0
159	653518	No/Unknown	63	White	White	4-10	Gleason Score=7	T1	N0+NX	M0	No/Unknown	Other	Metropolitan	>=75000$	None	74	Alive	2015	Alive	6.6	60-69	2014-2017	0
160	655106	No/Unknown	71	White	White	4-10	Gleason Score<=6	T2	N0+NX	M0	No/Unknown	Other	Metropolitan	>=75000$	None	121	Alive	2011	Alive	5.3	70-79	2010-2013	0
161	657788	No/Unknown	63	White	White	4-10	Gleason Score<=6	T1	N0+NX	M0	No/Unknown	Other	Metropolitan	>=75000$	None	133	Alive	2010	Alive	7.8	60-69	2010-2013	0
162	658655	No/Unknown	64	White	White	4-10	Gleason Score=7	T2	N0+NX	M0	No/Unknown	Married	Metropolitan	>=75000$	RP	128	Alive	2011	Alive	6.3	60-69	2010-2013	0
163	659115	No/Unknown	64	Black	Black	10-20	Gleason Score<=6	T1	N0+NX	M0	No/Unknown	Married	Metropolitan	>=75000$	None	42	Other	2013	Cerebrovascular Diseases	17.4	60-69	2010-2013	0
164	662193	No/Unknown	77	White	White	4-10	Gleason Score=7	T1	N0+NX	M0	Yes	Married	Metropolitan	>=75000$	None	142	Alive	2010	Alive	7.9	70-79	2010-2013	0
165	667553	No/Unknown	70	Black	Black	4-10	Gleason Score>=8	T3	N0+NX	M0	Yes	Married	Metropolitan	>=75000$	None	93	Alive	2013	Alive	4.1	70-79	2010-2013	0
166	669120	No/Unknown	70	White	White	10-20	Gleason Score=7	T1	N0+NX	M0	Yes	Married	Metropolitan	>=75000$	None	101	Alive	2013	Alive	13.7	70-79	2010-2013	0
167	669208	No/Unknown	68	White	White	4-10	Gleason Score=7	T1	N0+NX	M0	Yes	Married	Metropolitan	>=75000$	None	118	Alive	2012	Alive	9.9	60-69	2010-2013	0
168	669601	No/Unknown	71	White	White	4-10	Gleason Score<=6	T1	N0+NX	M0	Yes	Single	Metropolitan	>=75000$	None	5	Other	2014	Other Infectious and Parasitic Diseases including HIV	8.5	70-79	2014-2017	0
169	669932	No/Unknown	68	White	White	4-10	Gleason Score=7	T3	N0+NX	M0	No/Unknown	Married	Metropolitan	>=75000$	RP	103	Alive	2013	Alive	8.4	60-69	2010-2013	0
170	670001	No/Unknown	56	White	White	10-20	Gleason Score=7	T2	N0+NX	M0	No/Unknown	Married	Metropolitan	>=75000$	RP	75	Alive	2015	Alive	11.2	<60	2014-2017	0
171	670365	No/Unknown	73	White	White	<=4	Gleason Score>=8	T1	N1	M0	No/Unknown	Married	Metropolitan	>=75000$	None	137	Other	2010	Diseases of Heart	1.8	70-79	2010-2013	0
172	670740	No/Unknown	84	White	White	4-10	Gleason Score=7	T2	N0+NX	M0	No/Unknown	Married	Metropolitan	>=75000$	None	72	Other	2013	Prostate	5.1	>=80	2010-2013	0
173	670795	No/Unknown	78	White	White	10-20	Gleason Score>=8	T1	N0+NX	M0	Yes	Single	Metropolitan	>=75000$	None	20	Other	2011	Chronic Obstructive Pulmonary Disease and Allied Cond	17.9	70-79	2010-2013	0
174	674174	No/Unknown	78	White	White	4-10	Gleason Score=7	T1	N0+NX	M0	Yes	Married	Metropolitan	>=75000$	None	21	Other	2013	Lung and Bronchus	7.9	70-79	2010-2013	0
175	674632	No/Unknown	71	White	White	4-10	Gleason Score<=6	T1	N0+NX	M0	No/Unknown	Other	Metropolitan	>=75000$	None	58	Other	2015	Other Cause of Death	6.7	70-79	2014-2017	0
176	675085	No/Unknown	64	White	White	<=4	Gleason Score=7	T2	N0+NX	M0	No/Unknown	Married	Metropolitan	>=75000$	RP	143	Alive	2010	Alive	3.6	60-69	2010-2013	0
177	678059	No/Unknown	83	White	White	10-20	Gleason Score<=6	T1	N0+NX	M0	No/Unknown	Other	Metropolitan	>=75000$	None	138	Alive	2010	Alive	12.9	>=80	2010-2013	0
178	680741	No/Unknown	61	White	White	4-10	Gleason Score<=6	T1	N0+NX	M0	No/Unknown	Single	Metropolitan	>=75000$	None	111	Alive	2012	Alive	4.5	60-69	2010-2013	0
179	681316	No/Unknown	64	White	White	10-20	Gleason Score>=8	T1	N0+NX	M0	Yes	Married	Metropolitan	>=75000$	None	96	Alive	2013	Alive	16	60-69	2010-2013	0
180	684196	No/Unknown	62	White	White	4-10	Gleason Score<=6	T1	N0+NX	M0	No/Unknown	Single	Metropolitan	>=75000$	None	86	Alive	2014	Alive	4.6	60-69	2014-2017	0
181	688254	No/Unknown	89	White	White	10-20	Gleason Score=7	T2	N0+NX	M0	No/Unknown	Other	Metropolitan	>=75000$	None	111	Other	2011	Atherosclerosis	12.9	>=80	2010-2013	0
182	690714	No/Unknown	70	White	White	4-10	Gleason Score<=6	T1	N0+NX	M0	Yes	Married	Metropolitan	>=75000$	None	74	Alive	2015	Alive	9.8	70-79	2014-2017	0
183	691349	No/Unknown	75	White	White	4-10	Gleason Score<=6	T1	N0+NX	M0	No/Unknown	Other	Metropolitan	>=75000$	None	129	Other	2010	Diseases of Heart	7.8	70-79	2010-2013	0
184	694174	No/Unknown	74	White	White	4-10	Gleason Score<=6	T1	N0+NX	M0	No/Unknown	Married	Metropolitan	>=75000$	None	109	Alive	2012	Alive	5.8	70-79	2010-2013	0
185	696191	No/Unknown	52	White	White	4-10	Gleason Score<=6	T1	N0+NX	M0	No/Unknown	Married	Metropolitan	>=75000$	None	132	Alive	2010	Alive	8.7	<60	2010-2013	0
186	696931	No/Unknown	72	White	White	>=20	Gleason Score>=8	T0+TX	N1	M1	No/Unknown	Other	Metropolitan	>=75000$	None	17	Other	2014	Prostate	98	70-79	2014-2017	0
187	697221	No/Unknown	57	White	White	4-10	Gleason Score=7	T3	N0+NX	M0	No/Unknown	Married	Metropolitan	>=75000$	RP	82	Alive	2015	Alive	5.2	<60	2014-2017	0
188	697497	No/Unknown	67	White	White	4-10	Gleason Score<=6	T1	N0+NX	M0	Yes	Married	Metropolitan	>=75000$	None	116	Other	2011	Lung and Bronchus	6.7	60-69	2010-2013	0
189	699158	No/Unknown	81	White	White	10-20	Gleason Score>=8	T0+TX	N0+NX	M0	No/Unknown	Married	Metropolitan	>=75000$	None	24	Other	2011	Other Cause of Death	17.7	>=80	2010-2013	0
190	699956	No/Unknown	65	White	White	10-20	Gleason Score=7	T2	N0+NX	M0	No/Unknown	Married	Metropolitan	>=75000$	RP	88	Alive	2014	Alive	11.8	60-69	2014-2017	0
191	700969	No/Unknown	83	White	White	10-20	Gleason Score=7	T1	N0+NX	M0	No/Unknown	Married	Metropolitan	>=75000$	None	102	Alive	2013	Alive	14.6	>=80	2010-2013	0
192	709210	No/Unknown	71	White	White	4-10	Gleason Score<=6	T1	N0+NX	M0	No/Unknown	Other	Metropolitan	>=75000$	None	132	Alive	2010	Alive	8.3	70-79	2010-2013	0
193	709434	No/Unknown	81	Asian or Pacific Islander	Other	>=20	Gleason Score>=8	T2	N0+NX	M1	No/Unknown	Married	Metropolitan	>=75000$	None	36	Other	2012	Prostate	98	>=80	2010-2013	0
194	710316	No/Unknown	66	White	White	4-10	Gleason Score=7	T1	N0+NX	M0	Yes	Single	Metropolitan	>=75000$	None	125	Alive	2011	Alive	7.5	60-69	2010-2013	0
195	710353	No/Unknown	60	White	White	10-20	Gleason Score=7	T3	N0+NX	M0	No/Unknown	Married	Metropolitan	>=75000$	RP	103	Alive	2013	Alive	15.8	60-69	2010-2013	0
196	710766	No/Unknown	83	White	White	4-10	Gleason Score>=8	T1	N0+NX	M0	No/Unknown	Married	Metropolitan	>=75000$	Other	105	Alive	2013	Alive	8.1	>=80	2010-2013	0
197	712004	No/Unknown	67	White	White	>=20	Gleason Score<=6	T1	N0+NX	M0	No/Unknown	Other	Metropolitan	>=75000$	None	102	Other	2011	State DC not available or state DC available but no COD	23	60-69	2010-2013	0
198	712088	No/Unknown	74	White	White	<=4	Gleason Score=7	T2	N0+NX	M0	No/Unknown	Married	Metropolitan	>=75000$	None	116	Alive	2012	Alive	4	70-79	2010-2013	0
199	712181	No/Unknown	66	White	White	<=4	Gleason Score<=6	T1	N0+NX	M0	Yes	Other	Metropolitan	>=75000$	None	141	Alive	2010	Alive	4	60-69	2010-2013	0
200	713109	No/Unknown	77	White	White	4-10	Gleason Score=7	T3	N0+NX	M0	Yes	Married	Metropolitan	>=75000$	None	74	Other	2011	Kidney and Renal Pelvis	5.7	70-79	2010-2013	0
201	713221	No/Unknown	75	White	White	4-10	Gleason Score>=8	T2	N0+NX	M0	Yes	Married	Metropolitan	>=75000$	None	103	Alive	2013	Alive	6.8	70-79	2010-2013	0
202	719366	No/Unknown	82	White	White	10-20	Gleason Score=7	T2	N0+NX	M0	No/Unknown	Married	Metropolitan	>=75000$	None	83	Alive	2015	Alive	12.7	>=80	2014-2017	0
203	724639	No/Unknown	75	Asian or Pacific Islander	Other	4-10	Gleason Score>=8	T1	N0+NX	M0	Yes	Married	Metropolitan	>=75000$	None	93	Alive	2010	Alive	6.6	70-79	2010-2013	0
204	725263	No/Unknown	65	White	White	4-10	Gleason Score=7	T2	N0+NX	M0	No/Unknown	Married	Metropolitan	>=75000$	RP	110	Alive	2012	Alive	5.1	60-69	2010-2013	0
205	725308	No/Unknown	80	Asian or Pacific Islander	Other	4-10	Gleason Score=7	T1	N0+NX	M0	No/Unknown	Other	Metropolitan	>=75000$	None	111	Alive	2012	Alive	9.3	>=80	2010-2013	0
206	729616	No/Unknown	77	White	White	4-10	Gleason Score=7	T1	N0+NX	M0	Yes	Other	Metropolitan	>=75000$	None	121	Alive	2011	Alive	8.2	70-79	2010-2013	0
207	730099	No/Unknown	62	Asian or Pacific Islander	Other	4-10	Gleason Score<=6	T2	N0+NX	M0	Yes	Married	Metropolitan	>=75000$	None	131	Alive	2011	Alive	7.2	60-69	2010-2013	0
208	732027	No/Unknown	66	White	White	4-10	Gleason Score=7	T2	N0+NX	M0	No/Unknown	Married	Metropolitan	>=75000$	RP	99	Alive	2013	Alive	7.4	60-69	2010-2013	0
209	733210	No/Unknown	79	White	White	4-10	Gleason Score=7	T1	N0+NX	M0	Yes	Married	Metropolitan	>=75000$	None	86	Other	2014	Other Cause of Death	9.6	70-79	2014-2017	0
210	733449	No/Unknown	74	White	White	10-20	Gleason Score>=8	T1	N0+NX	M0	Yes	Married	Metropolitan	>=75000$	None	106	Alive	2013	Alive	14.4	70-79	2010-2013	0
211	734271	No/Unknown	63	White	White	10-20	Gleason Score=7	T1	N0+NX	M0	No/Unknown	Other	Metropolitan	>=75000$	None	17	Other	2011	Chronic Obstructive Pulmonary Disease and Allied Cond	17.2	60-69	2010-2013	0
212	734388	No/Unknown	55	White	White	10-20	Gleason Score=7	T2	N0+NX	M0	No/Unknown	Other	Metropolitan	>=75000$	RP	117	Alive	2012	Alive	13.9	<60	2010-2013	0
213	735701	No/Unknown	90	White	White	>=20	Gleason Score>=8	T1	N0+NX	M0	No/Unknown	Married	Metropolitan	>=75000$	Other	38	Other	2015	Other Cause of Death	41.8	>=80	2014-2017	0
214	737333	No/Unknown	78	White	White	<=4	Gleason Score=7	T2	N0+NX	M0	Yes	Married	Metropolitan	>=75000$	None	77	Other	2015	Pancreas	2.7	70-79	2014-2017	0
215	737622	No/Unknown	79	White	White	10-20	Gleason Score=7	T1	N0+NX	M0	Yes	Married	Metropolitan	>=75000$	None	105	Alive	2013	Alive	16	70-79	2010-2013	0
216	740511	No/Unknown	78	White	White	4-10	Gleason Score>=8	T2	N0+NX	M0	Yes	Married	Metropolitan	>=75000$	None	105	Alive	2013	Alive	4.3	70-79	2010-2013	0
217	741429	No/Unknown	73	White	White	4-10	Gleason Score<=6	T1	N0+NX	M0	No/Unknown	Married	Metropolitan	>=75000$	None	126	Alive	2011	Alive	5.2	70-79	2010-2013	0
218	741852	No/Unknown	70	White	White	10-20	Gleason Score=7	T2	N0+NX	M0	No/Unknown	Married	Metropolitan	>=75000$	RP	114	Alive	2012	Alive	12.4	70-79	2010-2013	0
219	742697	No/Unknown	74	White	White	4-10	Gleason Score>=8	T1	N0+NX	M0	Yes	Married	Metropolitan	>=75000$	None	39	Other	2013	Prostate	7	70-79	2010-2013	0
220	744549	No/Unknown	66	White	White	4-10	Gleason Score<=6	T2	N0+NX	M0	No/Unknown	Other	Metropolitan	>=75000$	None	132	Alive	2010	Alive	7.1	60-69	2010-2013	0
221	745422	No/Unknown	67	White	White	4-10	Gleason Score<=6	T1	N0+NX	M0	No/Unknown	Other	Metropolitan	>=75000$	None	59	Other	2014	Diseases of Heart	6	60-69	2014-2017	0
222	746992	No/Unknown	63	White	White	4-10	Gleason Score<=6	T1	N0+NX	M0	No/Unknown	Other	Metropolitan	>=75000$	None	77	Alive	2015	Alive	5.9	60-69	2014-2017	0
223	749685	No/Unknown	67	Black	Black	4-10	Gleason Score<=6	T1	N0+NX	M0	No/Unknown	Other	Metropolitan	>=75000$	None	138	Alive	2010	Alive	4.5	60-69	2010-2013	0
224	749748	No/Unknown	69	White	White	10-20	Gleason Score=7	T1	N0+NX	M0	Yes	Other	Metropolitan	>=75000$	None	54	Other	2010	Prostate	11.6	60-69	2010-2013	0
225	752769	No/Unknown	67	White	White	4-10	Gleason Score=7	T1	N0+NX	M0	No/Unknown	Other	Metropolitan	>=75000$	None	119	Alive	2012	Alive	5.7	60-69	2010-2013	0
226	753511	No/Unknown	59	White	White	4-10	Gleason Score<=6	T1	N0+NX	M0	No/Unknown	Married	Metropolitan	>=75000$	None	131	Other	2010	Prostate	4.9	<60	2010-2013	0
227	753710	No/Unknown	72	Black	Black	<=4	Gleason Score=7	T2	N0+NX	M0	No/Unknown	Other	Metropolitan	>=75000$	None	86	Alive	2014	Alive	3.9	70-79	2014-2017	0
228	754137	No/Unknown	73	White	White	4-10	Gleason Score>=8	T1	N0+NX	M0	Yes	Other	Metropolitan	>=75000$	Other	128	Alive	2011	Alive	5	70-79	2010-2013	0
229	757503	No/Unknown	76	Asian or Pacific Islander	Other	10-20	Gleason Score=7	T1	N0+NX	M0	Yes	Other	Metropolitan	>=75000$	None	132	Alive	2010	Alive	15	70-79	2010-2013	0
230	759344	No/Unknown	76	White	White	4-10	Gleason Score<=6	T1	N0+NX	M0	No/Unknown	Married	Metropolitan	>=75000$	None	131	Alive	2010	Alive	6.2	70-79	2010-2013	0
231	759726	No/Unknown	65	White	White	10-20	Gleason Score=7	T1	N0+NX	M0	Yes	Married	Metropolitan	>=75000$	None	106	Alive	2013	Alive	15.2	60-69	2010-2013	0
232	759957	No/Unknown	70	Black	Black	10-20	Gleason Score<=6	T1	N0+NX	M0	No/Unknown	Other	Metropolitan	>=75000$	None	102	Alive	2013	Alive	18.7	70-79	2010-2013	0
233	761745	No/Unknown	57	White	White	<=4	Gleason Score<=6	T2	N0+NX	M0	No/Unknown	Married	Metropolitan	>=75000$	RP	125	Alive	2011	Alive	3.8	<60	2010-2013	0
234	761764	No/Unknown	78	White	White	>=20	Gleason Score>=8	T1	N0+NX	M1	No/Unknown	Single	Metropolitan	>=75000$	Other	105	Alive	2013	Alive	52.2	70-79	2010-2013	0
235	762177	No/Unknown	66	White	White	<=4	Gleason Score<=6	T2	N0+NX	M0	No/Unknown	Married	Metropolitan	>=75000$	None	111	Alive	2012	Alive	2.5	60-69	2010-2013	0
236	763076	No/Unknown	74	Black	Black	10-20	Gleason Score=7	T2	N0+NX	M0	Yes	Married	Metropolitan	>=75000$	None	9	Other	2015	Tonsil	13.1	70-79	2014-2017	0
237	768732	No/Unknown	61	White	White	4-10	Gleason Score=7	T2	N0+NX	M0	No/Unknown	Single	Metropolitan	>=75000$	RP	110	Alive	2012	Alive	6.5	60-69	2010-2013	0
238	770993	No/Unknown	64	Black	Black	10-20	Gleason Score=7	T1	N0+NX	M0	No/Unknown	Other	Metropolitan	>=75000$	None	37	Other	2010	Pneumonia and Influenza	18.5	60-69	2010-2013	0
239	773654	No/Unknown	79	White	White	4-10	Gleason Score<=6	T1	N0+NX	M0	No/Unknown	Other	Metropolitan	>=75000$	None	39	Other	2010	Chronic Obstructive Pulmonary Disease and Allied Cond	8.5	70-79	2010-2013	0
240	775987	No/Unknown	64	Asian or Pacific Islander	Other	4-10	Gleason Score<=6	T2	N0+NX	M0	Yes	Married	Metropolitan	>=75000$	None	124	Alive	2011	Alive	5.2	60-69	2010-2013	0
241	776913	No/Unknown	69	White	White	4-10	Gleason Score<=6	T1	N0+NX	M0	Yes	Other	Metropolitan	>=75000$	None	130	Alive	2011	Alive	6	60-69	2010-2013	0
242	778090	No/Unknown	77	Black	Black	>=20	Gleason Score>=8	T2	N0+NX	M1	No/Unknown	Single	Metropolitan	>=75000$	None	36	Other	2013	Prostate	98	70-79	2010-2013	0
243	780610	No/Unknown	63	White	White	4-10	Gleason Score=7	T1	N0+NX	M0	Yes	Other	Metropolitan	>=75000$	None	104	Alive	2013	Alive	4.8	60-69	2010-2013	0
244	782219	No/Unknown	71	Asian or Pacific Islander	Other	10-20	Gleason Score<=6	T1	N0+NX	M0	No/Unknown	Married	Metropolitan	>=75000$	None	104	Other	2012	Diseases of Heart	13.8	70-79	2010-2013	0
245	783697	No/Unknown	83	White	White	10-20	Gleason Score>=8	T2	N0+NX	M0	No/Unknown	Married	Metropolitan	>=75000$	None	4	Other	2010	Diseases of Heart	17.4	>=80	2010-2013	0
246	784494	No/Unknown	64	White	White	<=4	Gleason Score<=6	T2	N0+NX	M0	No/Unknown	Married	Metropolitan	>=75000$	RP	101	Other	2010	Esophagus	3.1	60-69	2010-2013	0
247	785756	No/Unknown	62	White	White	4-10	Gleason Score<=6	T1	N0+NX	M0	No/Unknown	Other	Metropolitan	>=75000$	None	42	Other	2011	State DC not available or state DC available but no COD	6.3	60-69	2010-2013	0
248	786261	No/Unknown	65	White	White	4-10	Gleason Score<=6	T1	N0+NX	M0	No/Unknown	Married	Metropolitan	>=75000$	None	109	Alive	2012	Alive	6.3	60-69	2010-2013	0
249	786676	No/Unknown	71	White	White	4-10	Gleason Score<=6	T3	N0+NX	M0	No/Unknown	Married	Metropolitan	>=75000$	RP	135	Alive	2010	Alive	6	70-79	2010-2013	0
250	787750	No/Unknown	88	Black	Black	4-10	Gleason Score>=8	T1	N0+NX	M0	No/Unknown	Other	Metropolitan	>=75000$	None	33	Other	2011	Lung and Bronchus	8.9	>=80	2010-2013	0
251	788548	No/Unknown	65	White	White	4-10	Gleason Score=7	T1	N0+NX	M0	Yes	Married	Metropolitan	>=75000$	None	95	Alive	2014	Alive	8.7	60-69	2014-2017	0
252	788811	No/Unknown	85	Asian or Pacific Islander	Other	>=20	Gleason Score>=8	T1	N1	M1	No/Unknown	Other	Metropolitan	>=75000$	None	8	Other	2014	Kidney and Renal Pelvis	33.4	>=80	2014-2017	0
253	793226	No/Unknown	64	White	White	4-10	Gleason Score>=8	T1	N0+NX	M0	Yes	Married	Metropolitan	>=75000$	None	65	Other	2010	Prostate	6.2	60-69	2010-2013	0
254	793520	Yes	66	White	White	10-20	Gleason Score=7	T4	N0+NX	M1	No/Unknown	Married	Metropolitan	>=75000$	Other	10	Other	2012	Prostate	15.2	60-69	2010-2013	0
255	793981	No/Unknown	83	White	White	<=4	Gleason Score=7	T1	N0+NX	M0	No/Unknown	Married	Metropolitan	>=75000$	Other	9	Other	2010	Brain and Other Nervous System	0.5	>=80	2010-2013	0
256	794702	No/Unknown	79	Asian or Pacific Islander	Other	10-20	Gleason Score=7	T1	N0+NX	M0	No/Unknown	Single	Metropolitan	>=75000$	None	107	Other	2010	Hypertension without Heart Disease	18.6	70-79	2010-2013	0
257	796341	No/Unknown	67	Asian or Pacific Islander	Other	4-10	Gleason Score>=8	T1	N0+NX	M0	Yes	Married	Metropolitan	>=75000$	None	75	Alive	2015	Alive	8	60-69	2014-2017	0
258	797127	No/Unknown	67	White	White	<=4	Gleason Score<=6	T2	N0+NX	M0	No/Unknown	Married	Metropolitan	>=75000$	RP	141	Alive	2010	Alive	4	60-69	2010-2013	0
259	797970	No/Unknown	68	White	White	4-10	Gleason Score<=6	T2	N0+NX	M0	No/Unknown	Other	Metropolitan	>=75000$	RP	108	Other	2010	Non-Hodgkin Lymphoma	4.6	60-69	2010-2013	0
260	799640	No/Unknown	78	White	White	10-20	Gleason Score=7	T1	N0+NX	M0	Yes	Married	Metropolitan	>=75000$	None	104	Alive	2013	Alive	12	70-79	2010-2013	0
261	799864	No/Unknown	58	White	White	4-10	Gleason Score<=6	T2	N0+NX	M0	No/Unknown	Married	Metropolitan	>=75000$	None	133	Alive	2010	Alive	4.4	<60	2010-2013	0
262	801621	No/Unknown	62	White	White	4-10	Gleason Score=7	T1	N0+NX	M0	Yes	Married	Metropolitan	>=75000$	None	101	Other	2011	Kidney and Renal Pelvis	6	60-69	2010-2013	0
263	804340	No/Unknown	69	White	White	4-10	Gleason Score=7	T2	N0+NX	M0	Yes	Other	Metropolitan	>=75000$	None	71	Other	2014	State DC not available or state DC available but no COD	9.2	60-69	2014-2017	0
264	806088	No/Unknown	73	White	White	>=20	Gleason Score=7	T1	N0+NX	M0	No/Unknown	Married	Metropolitan	>=75000$	None	138	Alive	2010	Alive	22.3	70-79	2010-2013	0
265	806864	No/Unknown	80	White	White	4-10	Gleason Score>=8	T3	N0+NX	M0	Yes	Single	Metropolitan	>=75000$	None	72	Alive	2015	Alive	6.3	>=80	2014-2017	0
266	807243	No/Unknown	89	White	White	>=20	Gleason Score<=6	T2	N0+NX	M0	No/Unknown	Married	Metropolitan	>=75000$	None	66	Other	2014	Pneumonia and Influenza	25.2	>=80	2014-2017	0
267	808862	No/Unknown	78	White	White	4-10	Gleason Score>=8	T1	N0+NX	M0	Yes	Married	Metropolitan	>=75000$	None	26	Other	2010	Miscellaneous Malignant Cancer	9.1	70-79	2010-2013	0
268	810811	No/Unknown	69	White	White	4-10	Gleason Score<=6	T1	N0+NX	M0	No/Unknown	Married	Metropolitan	>=75000$	None	111	Alive	2012	Alive	4.6	60-69	2010-2013	0
269	810859	No/Unknown	79	Black	Black	4-10	Gleason Score=7	T1	N0+NX	M0	Yes	Married	Metropolitan	>=75000$	None	105	Other	2012	Other Cause of Death	9	70-79	2010-2013	0
270	811016	No/Unknown	67	White	White	10-20	Gleason Score=7	T1	N0+NX	M0	Yes	Other	Metropolitan	>=75000$	None	141	Alive	2010	Alive	19.7	60-69	2010-2013	0
271	812999	No/Unknown	80	White	White	4-10	Gleason Score<=6	T1	N0+NX	M0	No/Unknown	Other	Metropolitan	>=75000$	None	136	Alive	2010	Alive	8.2	>=80	2010-2013	0
272	813073	No/Unknown	50	White	White	10-20	Gleason Score=7	T2	N0+NX	M0	Yes	Single	Metropolitan	>=75000$	None	95	Alive	2014	Alive	11.3	<60	2014-2017	0
273	813885	No/Unknown	81	White	White	4-10	Gleason Score=7	T1	N0+NX	M0	No/Unknown	Married	Metropolitan	>=75000$	Other	123	Alive	2011	Alive	4.5	>=80	2010-2013	0
274	815404	No/Unknown	72	White	White	4-10	Gleason Score<=6	T1	N0+NX	M0	No/Unknown	Single	Metropolitan	>=75000$	None	76	Alive	2015	Alive	5.1	70-79	2014-2017	0
275	817949	No/Unknown	76	White	White	4-10	Gleason Score>=8	T1	N0+NX	M0	Yes	Married	Metropolitan	>=75000$	None	129	Alive	2011	Alive	7.6	70-79	2010-2013	0
276	818128	No/Unknown	70	White	White	10-20	Gleason Score>=8	T3	N0+NX	M0	Yes	Other	Metropolitan	>=75000$	None	41	Other	2014	Diabetes Mellitus	11.1	70-79	2014-2017	0
277	818162	No/Unknown	74	White	White	4-10	Gleason Score=7	T1	N0+NX	M0	No/Unknown	Married	Metropolitan	>=75000$	None	100	Alive	2013	Alive	9	70-79	2010-2013	0
278	819971	No/Unknown	78	Asian or Pacific Islander	Other	10-20	Gleason Score<=6	T1	N0+NX	M0	No/Unknown	Married	Metropolitan	>=75000$	None	82	Other	2010	Diseases of Heart	10.1	70-79	2010-2013	0
279	820519	No/Unknown	60	White	White	4-10	Gleason Score=7	T1	N0+NX	M0	Yes	Married	Metropolitan	>=75000$	None	96	Other	2011	Brain and Other Nervous System	6.6	60-69	2010-2013	0
280	822147	No/Unknown	61	White	White	<=4	Gleason Score=7	T3	N0+NX	M0	No/Unknown	Married	Metropolitan	>=75000$	RP	105	Alive	2013	Alive	3.2	60-69	2010-2013	0
281	822239	No/Unknown	57	White	White	4-10	Gleason Score<=6	T1	N0+NX	M0	No/Unknown	Single	Metropolitan	>=75000$	None	96	Alive	2013	Alive	4.7	<60	2010-2013	0
282	822595	No/Unknown	85	White	White	>=20	Gleason Score>=8	T4	N0+NX	M1	No/Unknown	Married	Metropolitan	>=75000$	None	41	Other	2010	Prostate	95	>=80	2010-2013	0
283	823031	No/Unknown	69	White	White	4-10	Gleason Score=7	T2	N0+NX	M0	No/Unknown	Married	Metropolitan	>=75000$	RP	137	Alive	2010	Alive	6.3	60-69	2010-2013	0
284	823579	No/Unknown	70	White	White	10-20	Gleason Score<=6	T1	N0+NX	M0	No/Unknown	Married	Metropolitan	>=75000$	None	109	Alive	2012	Alive	12.7	70-79	2010-2013	0
285	824652	No/Unknown	67	White	White	4-10	Gleason Score=7	T2	N0+NX	M0	No/Unknown	Married	Metropolitan	>=75000$	RP	97	Alive	2013	Alive	9.5	60-69	2010-2013	0
286	826337	No/Unknown	78	White	White	>=20	Gleason Score>=8	T1	N1	M1	No/Unknown	Married	Metropolitan	>=75000$	Other	10	Other	2014	Prostate	98	70-79	2014-2017	0
287	826517	No/Unknown	67	White	White	>=20	Gleason Score<=6	T1	N0+NX	M0	Yes	Married	Metropolitan	>=75000$	None	114	Alive	2012	Alive	20.9	60-69	2010-2013	0
288	827584	No/Unknown	69	White	White	4-10	Gleason Score>=8	T2	N0+NX	M0	Yes	Married	Metropolitan	>=75000$	Other	140	Alive	2010	Alive	5.9	60-69	2010-2013	0
289	829040	No/Unknown	80	White	White	4-10	Gleason Score<=6	T1	N0+NX	M0	No/Unknown	Married	Metropolitan	>=75000$	None	24	Other	2011	Pancreas	7	>=80	2010-2013	0
290	830532	No/Unknown	82	White	White	4-10	Gleason Score<=6	T1	N0+NX	M0	No/Unknown	Married	Metropolitan	>=75000$	None	83	Other	2012	Diseases of Heart	5.6	>=80	2010-2013	0
291	830682	No/Unknown	72	Asian or Pacific Islander	Other	10-20	Gleason Score=7	T2	N0+NX	M0	Yes	Married	Metropolitan	>=75000$	None	48	Other	2010	Pneumonia and Influenza	10.8	70-79	2010-2013	0
292	830823	No/Unknown	73	White	White	4-10	Gleason Score=7	T2	N0+NX	M0	No/Unknown	Married	Metropolitan	>=75000$	None	24	Other	2013	Diabetes Mellitus	4.6	70-79	2010-2013	0
293	834555	No/Unknown	86	White	White	10-20	Gleason Score>=8	T4	N0+NX	M0	No/Unknown	Married	Metropolitan	>=75000$	None	21	Other	2015	Prostate	13.6	>=80	2014-2017	0
294	834625	Yes	76	White	White	10-20	Gleason Score<=6	T3	N0+NX	M0	Yes	Married	Metropolitan	>=75000$	None	16	Other	2011	Prostate	13.4	70-79	2010-2013	0
295	835490	No/Unknown	69	White	White	10-20	Gleason Score=7	T1	N0+NX	M0	No/Unknown	Other	Metropolitan	>=75000$	None	114	Alive	2012	Alive	13.7	60-69	2010-2013	0
296	835718	No/Unknown	70	White	White	4-10	Gleason Score>=8	T3	N0+NX	M0	No/Unknown	Single	Metropolitan	>=75000$	RP	75	Alive	2015	Alive	7	70-79	2014-2017	0
297	835784	No/Unknown	64	White	White	10-20	Gleason Score<=6	T1	N0+NX	M0	No/Unknown	Single	Metropolitan	>=75000$	None	101	Alive	2013	Alive	11.5	60-69	2010-2013	0
298	837479	No/Unknown	77	Asian or Pacific Islander	Other	4-10	Gleason Score<=6	T1	N0+NX	M0	No/Unknown	Other	Metropolitan	>=75000$	None	68	Other	2011	Nasopharynx	6.5	70-79	2010-2013	0
299	837652	No/Unknown	74	White	White	10-20	Gleason Score=7	T1	N0+NX	M0	No/Unknown	Other	Metropolitan	>=75000$	None	87	Other	2010	Lung and Bronchus	16.2	70-79	2010-2013	0
300	838067	No/Unknown	65	White	White	4-10	Gleason Score=7	T1	N0+NX	M0	No/Unknown	Married	Metropolitan	>=75000$	None	117	Alive	2012	Alive	5.5	60-69	2010-2013	0
301	838116	No/Unknown	61	White	White	4-10	Gleason Score<=6	T1	N0+NX	M0	No/Unknown	Married	Metropolitan	>=75000$	None	140	Alive	2010	Alive	4.3	60-69	2010-2013	0
302	839289	No/Unknown	66	White	White	4-10	Gleason Score=7	T2	N0+NX	M0	No/Unknown	Married	Metropolitan	>=75000$	RP	82	Alive	2015	Alive	4.3	60-69	2014-2017	0
303	839386	No/Unknown	88	White	White	4-10	Gleason Score=7	T1	N0+NX	M0	No/Unknown	Married	Metropolitan	>=75000$	None	20	Other	2010	Diseases of Heart	7.3	>=80	2010-2013	0
304	839448	No/Unknown	53	White	White	4-10	Gleason Score=7	T2	N0+NX	M0	No/Unknown	Other	Metropolitan	>=75000$	RP	126	Alive	2011	Alive	7.9	<60	2010-2013	0
305	840605	No/Unknown	72	White	White	10-20	Gleason Score<=6	T1	N0+NX	M0	Yes	Married	Metropolitan	>=75000$	None	78	Alive	2015	Alive	10.5	70-79	2014-2017	0
306	840716	No/Unknown	82	White	White	<=4	Gleason Score=7	T1	N0+NX	M0	No/Unknown	Married	Metropolitan	>=75000$	None	31	Other	2013	Other Cause of Death	3.4	>=80	2010-2013	0
307	840723	No/Unknown	63	White	White	4-10	Gleason Score=7	T2	N0+NX	M0	No/Unknown	Married	Metropolitan	>=75000$	RP	77	Alive	2015	Alive	6.5	60-69	2014-2017	0
308	841222	No/Unknown	84	White	White	>=20	Gleason Score>=8	T2	N0+NX	M1	Yes	Married	Metropolitan	>=75000$	None	2	Other	2010	Prostate	98	>=80	2010-2013	0
309	843184	No/Unknown	63	Black	Black	4-10	Gleason Score=7	T2	N0+NX	M0	No/Unknown	Married	Metropolitan	>=75000$	RP	117	Alive	2012	Alive	7	60-69	2010-2013	0
310	843888	No/Unknown	57	White	White	4-10	Gleason Score<=6	T2	N0+NX	M0	No/Unknown	Married	Metropolitan	>=75000$	RP	126	Alive	2011	Alive	4.8	<60	2010-2013	0
311	845533	No/Unknown	60	White	White	4-10	Gleason Score<=6	T2	N0+NX	M0	No/Unknown	Married	Metropolitan	>=75000$	RP	135	Alive	2010	Alive	6.4	60-69	2010-2013	0
312	847348	No/Unknown	62	White	White	4-10	Gleason Score>=8	T2	N0+NX	M0	No/Unknown	Married	Metropolitan	>=75000$	RP	87	Alive	2013	Alive	6.1	60-69	2010-2013	0
313	847842	No/Unknown	72	White	White	4-10	Gleason Score=7	T2	N0+NX	M0	No/Unknown	Single	Metropolitan	>=75000$	RP	131	Alive	2011	Alive	8.1	70-79	2010-2013	0
314	849073	No/Unknown	51	White	White	4-10	Gleason Score=7	T2	N0+NX	M0	Yes	Single	Metropolitan	>=75000$	None	105	Alive	2013	Alive	7.8	<60	2010-2013	0
315	849992	No/Unknown	63	Black	Black	4-10	Gleason Score=7	T1	N0+NX	M0	Yes	Other	Metropolitan	>=75000$	None	132	Alive	2010	Alive	5.5	60-69	2010-2013	0
316	850247	No/Unknown	69	White	White	4-10	Gleason Score<=6	T1	N0+NX	M0	No/Unknown	Other	Metropolitan	>=75000$	Other	134	Alive	2010	Alive	4.9	60-69	2010-2013	0
317	851415	No/Unknown	70	White	White	10-20	Gleason Score=7	T1	N0+NX	M0	No/Unknown	Married	Metropolitan	>=75000$	None	105	Other	2010	Oropharynx	10.3	70-79	2010-2013	0
318	852253	No/Unknown	77	Asian or Pacific Islander	Other	4-10	Gleason Score=7	T1	N0+NX	M0	Yes	Married	Metropolitan	>=75000$	None	94	Alive	2014	Alive	5	70-79	2014-2017	0
319	852291	No/Unknown	80	White	White	4-10	Gleason Score=7	T1	N0+NX	M0	No/Unknown	Married	Metropolitan	>=75000$	Other	135	Alive	2010	Alive	7.4	>=80	2010-2013	0
320	856013	Yes	81	Asian or Pacific Islander	Other	4-10	Gleason Score>=8	T1	N0+NX	M0	Yes	Married	Metropolitan	>=75000$	None	46	Other	2015	Non-Hodgkin Lymphoma	6.9	>=80	2014-2017	0
321	857057	No/Unknown	72	White	White	<=4	Gleason Score<=6	T1	N0+NX	M0	No/Unknown	Married	Metropolitan	>=75000$	None	113	Alive	2012	Alive	3.2	70-79	2010-2013	0
322	857096	No/Unknown	72	White	White	10-20	Gleason Score<=6	T1	N0+NX	M0	No/Unknown	Single	Metropolitan	>=75000$	None	87	Other	2011	Lung and Bronchus	18.8	70-79	2010-2013	0
323	857547	No/Unknown	64	White	White	4-10	Gleason Score<=6	T1	N0+NX	M0	No/Unknown	Married	Metropolitan	>=75000$	None	121	Alive	2011	Alive	5.3	60-69	2010-2013	0
324	858107	No/Unknown	83	Asian or Pacific Islander	Other	>=20	Gleason Score>=8	T1	N0+NX	M0	No/Unknown	Married	Metropolitan	>=75000$	Other	78	Alive	2015	Alive	21	>=80	2014-2017	0
325	858176	No/Unknown	64	White	White	4-10	Gleason Score>=8	T2	N0+NX	M0	No/Unknown	Married	Metropolitan	>=75000$	RP	79	Alive	2015	Alive	9.6	60-69	2014-2017	0
326	858563	No/Unknown	67	White	White	>=20	Gleason Score=7	T1	N0+NX	M0	No/Unknown	Other	Metropolitan	>=75000$	None	115	Other	2010	Other Cause of Death	25.4	60-69	2010-2013	0
327	859314	No/Unknown	64	White	White	10-20	Gleason Score=7	T2	N0+NX	M0	Yes	Other	Metropolitan	>=75000$	None	124	Alive	2011	Alive	10.3	60-69	2010-2013	0
328	859386	No/Unknown	68	Asian or Pacific Islander	Other	4-10	Gleason Score<=6	T2	N0+NX	M0	Yes	Married	Metropolitan	>=75000$	None	116	Alive	2012	Alive	4.3	60-69	2010-2013	0
329	862650	No/Unknown	73	White	White	4-10	Gleason Score<=6	T2	N0+NX	M0	No/Unknown	Other	Metropolitan	>=75000$	None	111	Alive	2012	Alive	8.2	70-79	2010-2013	0
330	862883	No/Unknown	70	White	White	10-20	Gleason Score=7	T3	N0+NX	M0	No/Unknown	Other	Metropolitan	>=75000$	RP	115	Other	2012	Other Cause of Death	13.8	70-79	2010-2013	0
331	863405	No/Unknown	77	Asian or Pacific Islander	Other	10-20	Gleason Score=7	T2	N0+NX	M0	Yes	Married	Metropolitan	>=75000$	None	83	Other	2011	Cerebrovascular Diseases	11	70-79	2010-2013	0
332	864858	No/Unknown	75	Black	Black	4-10	Gleason Score>=8	T1	N0+NX	M0	Yes	Single	Metropolitan	>=75000$	Other	12	Other	2013	Diseases of Heart	6.5	70-79	2010-2013	0
333	865312	No/Unknown	58	White	White	<=4	Gleason Score<=6	T1	N0+NX	M0	No/Unknown	Married	Metropolitan	>=75000$	Other	85	Alive	2014	Alive	3.8	<60	2014-2017	0
334	865613	No/Unknown	66	White	White	<=4	Gleason Score=7	T2	N0+NX	M0	No/Unknown	Married	Metropolitan	>=75000$	RP	142	Alive	2010	Alive	2.7	60-69	2010-2013	0
335	865894	No/Unknown	64	Asian or Pacific Islander	Other	4-10	Gleason Score<=6	T1	N0+NX	M0	Yes	Other	Metropolitan	>=75000$	None	126	Alive	2011	Alive	9.5	60-69	2010-2013	0
336	866305	No/Unknown	82	White	White	>=20	Gleason Score=7	T2	N0+NX	M0	No/Unknown	Single	Metropolitan	>=75000$	None	1	Other	2011	Prostate	98	>=80	2010-2013	0
337	866497	No/Unknown	67	White	White	4-10	Gleason Score=7	T1	N0+NX	M0	Yes	Married	Metropolitan	>=75000$	None	66	Other	2011	Tongue	4.1	60-69	2010-2013	0
338	867524	No/Unknown	55	White	White	4-10	Gleason Score<=6	T2	N0+NX	M0	No/Unknown	Other	Metropolitan	>=75000$	None	112	Alive	2012	Alive	5.6	<60	2010-2013	0
339	868828	No/Unknown	84	White	White	>=20	Gleason Score>=8	T2	N0+NX	M0	No/Unknown	Other	Metropolitan	>=75000$	None	14	Other	2013	Prostate	24	>=80	2010-2013	0
340	868951	No/Unknown	64	White	White	4-10	Gleason Score=7	T2	N0+NX	M0	No/Unknown	Single	Metropolitan	>=75000$	RP	119	Alive	2012	Alive	7.1	60-69	2010-2013	0
341	869123	No/Unknown	67	White	White	4-10	Gleason Score<=6	T1	N0+NX	M0	No/Unknown	Married	Metropolitan	>=75000$	RP	97	Other	2013	Aleukemic, Subleukemic and NOS	5.4	60-69	2010-2013	0
342	869267	No/Unknown	73	Asian or Pacific Islander	Other	4-10	Gleason Score=7	T2	N0+NX	M0	No/Unknown	Other	Metropolitan	>=75000$	RP	121	Alive	2011	Alive	6	70-79	2010-2013	0
343	869591	No/Unknown	71	White	White	4-10	Gleason Score<=6	T1	N0+NX	M0	No/Unknown	Other	Metropolitan	>=75000$	None	106	Alive	2013	Alive	5.7	70-79	2010-2013	0
344	873222	No/Unknown	69	White	White	4-10	Gleason Score=7	T1	N0+NX	M0	No/Unknown	Other	Metropolitan	>=75000$	None	114	Alive	2012	Alive	7.1	60-69	2010-2013	0
345	873239	No/Unknown	64	Asian or Pacific Islander	Other	4-10	Gleason Score<=6	T1	N0+NX	M0	No/Unknown	Married	Metropolitan	>=75000$	None	113	Alive	2012	Alive	6	60-69	2010-2013	0
346	874887	No/Unknown	75	White	White	10-20	Gleason Score>=8	T2	N1	M1	No/Unknown	Married	Metropolitan	>=75000$	None	26	Other	2014	Prostate	12	70-79	2014-2017	0
347	875659	No/Unknown	69	White	White	4-10	Gleason Score=7	T2	N0+NX	M0	Yes	Other	Metropolitan	>=75000$	None	78	Alive	2015	Alive	7.9	60-69	2014-2017	0
348	877816	No/Unknown	77	White	White	>=20	Gleason Score=7	T1	N0+NX	M0	Yes	Married	Metropolitan	>=75000$	None	74	Other	2015	Prostate	51.9	70-79	2014-2017	0
349	877866	No/Unknown	66	White	White	4-10	Gleason Score<=6	T1	N0+NX	M0	Yes	Other	Metropolitan	>=75000$	None	97	Alive	2013	Alive	4.4	60-69	2010-2013	0
350	880876	No/Unknown	88	White	White	10-20	Gleason Score=7	T1	N0+NX	M0	Yes	Other	Metropolitan	>=75000$	None	110	Other	2011	Diseases of Heart	13.2	>=80	2010-2013	0
351	881195	No/Unknown	82	White	White	>=20	Gleason Score=7	T1	N0+NX	M0	No/Unknown	Married	Metropolitan	>=75000$	None	70	Other	2011	Diseases of Heart	20.9	>=80	2010-2013	0
352	882546	No/Unknown	90	White	White	<=4	Gleason Score>=8	T1	N0+NX	M0	No/Unknown	Married	Metropolitan	>=75000$	Other	10	Other	2013	Prostate	1.1	>=80	2010-2013	0
353	882702	No/Unknown	80	White	White	<=4	Gleason Score=7	T2	N0+NX	M0	No/Unknown	Married	Metropolitan	>=75000$	None	84	Other	2011	Chronic Lymphocytic Leukemia	1	>=80	2010-2013	0
354	882948	No/Unknown	76	White	White	4-10	Gleason Score<=6	T1	N0+NX	M0	No/Unknown	Married	Metropolitan	>=75000$	None	142	Alive	2010	Alive	5.1	70-79	2010-2013	0
355	883016	No/Unknown	78	White	White	10-20	Gleason Score>=8	T3	N0+NX	M0	No/Unknown	Married	Metropolitan	>=75000$	RP	103	Alive	2013	Alive	11.7	70-79	2010-2013	0
356	883166	No/Unknown	68	White	White	4-10	Gleason Score<=6	T1	N0+NX	M0	No/Unknown	Other	Metropolitan	>=75000$	None	4	Other	2015	Esophagus	8	60-69	2014-2017	0
357	884201	No/Unknown	64	White	White	4-10	Gleason Score=7	T2	N0+NX	M0	No/Unknown	Single	Metropolitan	>=75000$	None	104	Alive	2013	Alive	5.7	60-69	2010-2013	0
358	884488	No/Unknown	77	White	White	4-10	Gleason Score<=6	T1	N0+NX	M0	No/Unknown	Married	Metropolitan	>=75000$	None	101	Alive	2013	Alive	8	70-79	2010-2013	0
359	884797	No/Unknown	60	White	White	4-10	Gleason Score>=8	T2	N0+NX	M0	No/Unknown	Married	Metropolitan	>=75000$	RP	110	Alive	2012	Alive	5.3	60-69	2010-2013	0
360	886116	No/Unknown	61	White	White	<=4	Gleason Score<=6	T2	N0+NX	M0	No/Unknown	Married	Metropolitan	>=75000$	None	118	Alive	2012	Alive	2.7	60-69	2010-2013	0
361	886147	No/Unknown	75	Black	Black	10-20	Gleason Score=7	T2	N0+NX	M0	Yes	Married	Metropolitan	>=75000$	None	94	Other	2013	Nephritis, Nephrotic Syndrome and Nephrosis	16.3	70-79	2010-2013	0
362	886181	No/Unknown	73	White	White	4-10	Gleason Score=7	T1	N0+NX	M0	Yes	Married	Metropolitan	>=75000$	None	114	Alive	2012	Alive	4.7	70-79	2010-2013	0
363	886717	No/Unknown	69	White	White	>=20	Gleason Score>=8	T3	N0+NX	M0	Yes	Single	Metropolitan	>=75000$	None	86	Alive	2014	Alive	22	60-69	2014-2017	0
364	886832	No/Unknown	72	White	White	4-10	Gleason Score<=6	T1	N0+NX	M0	No/Unknown	Married	Metropolitan	>=75000$	None	109	Other	2010	State DC not available or state DC available but no COD	7.6	70-79	2010-2013	0
365	886986	No/Unknown	61	Asian or Pacific Islander	Other	4-10	Gleason Score<=6	T2	N0+NX	M0	No/Unknown	Married	Metropolitan	>=75000$	RP	108	Other	2011	Other Cause of Death	5.6	60-69	2010-2013	0
366	887155	No/Unknown	59	White	White	4-10	Gleason Score=7	T1	N0+NX	M0	Yes	Married	Metropolitan	>=75000$	None	85	Alive	2014	Alive	5.9	<60	2014-2017	0
367	887262	No/Unknown	60	White	White	4-10	Gleason Score=7	T2	N0+NX	M0	No/Unknown	Married	Metropolitan	>=75000$	RP	94	Other	2013	Diseases of Heart	4.6	60-69	2010-2013	0
368	887334	No/Unknown	75	White	White	4-10	Gleason Score=7	T2	N0+NX	M0	Yes	Married	Metropolitan	>=75000$	None	104	Other	2012	Nephritis, Nephrotic Syndrome and Nephrosis	5.6	70-79	2010-2013	0
369	888467	No/Unknown	79	Asian or Pacific Islander	Other	>=20	Gleason Score<=6	T1	N0+NX	M0	Yes	Married	Metropolitan	>=75000$	None	84	Alive	2014	Alive	20.6	70-79	2014-2017	0
370	888692	No/Unknown	70	White	White	4-10	Gleason Score<=6	T1	N0+NX	M0	No/Unknown	Married	Metropolitan	>=75000$	None	95	Alive	2014	Alive	5.8	70-79	2014-2017	0
371	889572	No/Unknown	74	White	White	4-10	Gleason Score<=6	T1	N0+NX	M0	No/Unknown	Married	Metropolitan	>=75000$	None	125	Alive	2011	Alive	6.1	70-79	2010-2013	0
372	889907	No/Unknown	63	White	White	4-10	Gleason Score>=8	T2	N0+NX	M0	Yes	Other	Metropolitan	>=75000$	RP	118	Alive	2012	Alive	7.4	60-69	2010-2013	0
373	890717	No/Unknown	47	Black	Black	4-10	Gleason Score=7	T2	N0+NX	M0	No/Unknown	Single	Metropolitan	>=75000$	RP	125	Alive	2011	Alive	5.7	<60	2010-2013	0
374	892364	No/Unknown	66	White	White	4-10	Gleason Score=7	T3	N0+NX	M0	Yes	Married	Metropolitan	>=75000$	RP	96	Alive	2013	Alive	7.7	60-69	2010-2013	0
375	894575	No/Unknown	60	White	White	<=4	Gleason Score<=6	T1	N0+NX	M0	No/Unknown	Married	Metropolitan	>=75000$	None	106	Alive	2013	Alive	3.7	60-69	2010-2013	0
376	902258	No/Unknown	74	White	White	10-20	Gleason Score>=8	T2	N0+NX	M0	Yes	Married	Metropolitan	>=75000$	None	90	Other	2014	Diseases of Heart	10.2	70-79	2014-2017	0
377	906373	No/Unknown	67	White	White	4-10	Gleason Score<=6	T1	N0+NX	M0	No/Unknown	Other	Metropolitan	>=75000$	None	83	Alive	2015	Alive	4.5	60-69	2014-2017	0
378	908776	No/Unknown	82	White	White	10-20	Gleason Score>=8	T3	N0+NX	M0	Yes	Married	Metropolitan	>=75000$	None	12	Other	2010	Acute Lymphocytic Leukemia	10.5	>=80	2010-2013	0
379	909531	No/Unknown	66	White	White	10-20	Gleason Score=7	T2	N0+NX	M0	Yes	Other	Metropolitan	>=75000$	None	93	Alive	2014	Alive	10.1	60-69	2014-2017	0
380	911860	No/Unknown	81	White	White	4-10	Gleason Score=7	T2	N0+NX	M0	No/Unknown	Other	Metropolitan	>=75000$	None	81	Alive	2015	Alive	10	>=80	2014-2017	0
381	912731	No/Unknown	75	White	White	10-20	Gleason Score=7	T1	N0+NX	M0	Yes	Married	Metropolitan	>=75000$	None	142	Alive	2010	Alive	19.3	70-79	2010-2013	0
382	913448	No/Unknown	63	White	White	4-10	Gleason Score<=6	T1	N0+NX	M0	No/Unknown	Other	Metropolitan	>=75000$	None	130	Alive	2011	Alive	5.8	60-69	2010-2013	0
383	915064	No/Unknown	54	Black	Black	4-10	Gleason Score<=6	T1	N0+NX	M0	Yes	Married	Metropolitan	>=75000$	None	133	Alive	2010	Alive	5.1	<60	2010-2013	0
384	916953	No/Unknown	58	White	White	4-10	Gleason Score=7	T2	N0+NX	M0	No/Unknown	Married	Metropolitan	>=75000$	RP	115	Alive	2012	Alive	9.2	<60	2010-2013	0
385	920304	No/Unknown	65	White	White	4-10	Gleason Score<=6	T1	N0+NX	M0	No/Unknown	Married	Metropolitan	>=75000$	None	141	Alive	2010	Alive	4.4	60-69	2010-2013	0
386	920709	No/Unknown	84	White	White	<=4	Gleason Score<=6	T2	N0+NX	M0	No/Unknown	Other	Metropolitan	>=75000$	Other	27	Other	2010	Pneumonia and Influenza	0.2	>=80	2010-2013	0
387	922236	No/Unknown	57	White	White	4-10	Gleason Score<=6	T1	N0+NX	M0	Yes	Married	Metropolitan	>=75000$	None	138	Alive	2010	Alive	5.7	<60	2010-2013	0
388	922330	No/Unknown	63	White	White	4-10	Gleason Score=7	T3	N0+NX	M0	No/Unknown	Single	Metropolitan	>=75000$	RP	126	Alive	2011	Alive	7	60-69	2010-2013	0
389	923873	No/Unknown	68	White	White	4-10	Gleason Score<=6	T1	N0+NX	M0	No/Unknown	Married	Metropolitan	>=75000$	None	93	Alive	2014	Alive	8.2	60-69	2014-2017	0
390	925625	No/Unknown	65	White	White	10-20	Gleason Score=7	T3	N0+NX	M0	No/Unknown	Married	Metropolitan	>=75000$	RP	31	Other	2010	Prostate	14.2	60-69	2010-2013	0
391	926046	No/Unknown	53	White	White	4-10	Gleason Score<=6	T1	N0+NX	M0	No/Unknown	Married	Metropolitan	>=75000$	None	90	Alive	2014	Alive	6.5	<60	2014-2017	0
392	927809	No/Unknown	63	White	White	4-10	Gleason Score=7	T3	N0+NX	M0	No/Unknown	Other	Metropolitan	>=75000$	RP	128	Alive	2011	Alive	5.4	60-69	2010-2013	0
393	928060	No/Unknown	50	White	White	10-20	Gleason Score<=6	T2	N0+NX	M0	No/Unknown	Single	Metropolitan	>=75000$	RP	140	Alive	2010	Alive	16.8	<60	2010-2013	0
394	928544	No/Unknown	77	Black	Black	>=20	Gleason Score>=8	T3	N1	M0	No/Unknown	Other	Metropolitan	>=75000$	None	32	Other	2011	Chronic Obstructive Pulmonary Disease and Allied Cond	29.9	70-79	2010-2013	0
395	928938	No/Unknown	68	Black	Black	4-10	Gleason Score<=6	T1	N0+NX	M0	No/Unknown	Other	Metropolitan	>=75000$	None	87	Alive	2014	Alive	5	60-69	2014-2017	0
396	929371	No/Unknown	77	White	White	4-10	Gleason Score<=6	T1	N0+NX	M0	No/Unknown	Married	Metropolitan	>=75000$	None	101	Other	2010	Diseases of Heart	8.7	70-79	2010-2013	0
397	929481	No/Unknown	67	White	White	10-20	Gleason Score=7	T2	N0+NX	M0	No/Unknown	Other	Metropolitan	>=75000$	None	141	Alive	2010	Alive	18.1	60-69	2010-2013	0
398	929541	No/Unknown	86	White	White	>=20	Gleason Score=7	T2	N0+NX	M0	No/Unknown	Married	Metropolitan	>=75000$	None	120	Other	2010	Alzheimers (ICD-9 and 10 only)	40.1	>=80	2010-2013	0
399	929804	No/Unknown	89	Asian or Pacific Islander	Other	>=20	Gleason Score<=6	T1	N0+NX	M0	No/Unknown	Other	Metropolitan	>=75000$	None	92	Other	2013	Cerebrovascular Diseases	45.6	>=80	2010-2013	0
400	930404	No/Unknown	75	White	White	10-20	Gleason Score>=8	T2	N0+NX	M0	Yes	Married	Metropolitan	>=75000$	None	107	Other	2010	Diseases of Heart	16.5	70-79	2010-2013	0
401	930418	No/Unknown	67	White	White	4-10	Gleason Score>=8	T2	N0+NX	M0	No/Unknown	Married	Metropolitan	>=75000$	RP	87	Alive	2014	Alive	8.8	60-69	2014-2017	0
402	930522	No/Unknown	80	White	White	10-20	Gleason Score=7	T1	N0+NX	M0	Yes	Married	Metropolitan	>=75000$	None	25	Other	2011	Other Cause of Death	13.5	>=80	2010-2013	0
403	930667	No/Unknown	67	Black	Black	10-20	Gleason Score=7	T2	N0+NX	M0	No/Unknown	Other	Metropolitan	>=75000$	RP	105	Alive	2013	Alive	16.1	60-69	2010-2013	0
404	930821	No/Unknown	77	White	White	4-10	Gleason Score<=6	T1	N0+NX	M0	No/Unknown	Other	Metropolitan	>=75000$	None	131	Alive	2011	Alive	6.3	70-79	2010-2013	0
405	930945	No/Unknown	76	White	White	10-20	Gleason Score=7	T2	N0+NX	M0	No/Unknown	Other	Metropolitan	>=75000$	RP	124	Alive	2011	Alive	13.8	70-79	2010-2013	0
406	931403	No/Unknown	70	White	White	4-10	Gleason Score>=8	T1	N0+NX	M0	Yes	Married	Metropolitan	>=75000$	None	96	Alive	2013	Alive	7.8	70-79	2010-2013	0
407	931492	No/Unknown	66	White	White	<=4	Gleason Score<=6	T2	N0+NX	M0	No/Unknown	Married	Metropolitan	>=75000$	RP	129	Alive	2011	Alive	3.4	60-69	2010-2013	0
408	931628	No/Unknown	74	White	White	4-10	Gleason Score=7	T3	N0+NX	M0	No/Unknown	Married	Metropolitan	>=75000$	RP	108	Alive	2012	Alive	6	70-79	2010-2013	0
409	932176	No/Unknown	72	White	White	4-10	Gleason Score=7	T2	N0+NX	M0	No/Unknown	Other	Metropolitan	>=75000$	None	67	Other	2015	Chronic Obstructive Pulmonary Disease and Allied Cond	5.7	70-79	2014-2017	0
410	932510	No/Unknown	70	White	White	4-10	Gleason Score<=6	T1	N0+NX	M0	No/Unknown	Married	Metropolitan	>=75000$	None	105	Other	2010	Diseases of Heart	5.2	70-79	2010-2013	0
411	932702	No/Unknown	66	White	White	4-10	Gleason Score<=6	T1	N0+NX	M0	No/Unknown	Other	Metropolitan	>=75000$	None	134	Alive	2010	Alive	5.4	60-69	2010-2013	0
412	932892	No/Unknown	64	White	White	4-10	Gleason Score=7	T1	N0+NX	M0	Yes	Married	Metropolitan	>=75000$	None	124	Alive	2011	Alive	9	60-69	2010-2013	0
413	933152	No/Unknown	58	White	White	4-10	Gleason Score<=6	T2	N0+NX	M0	No/Unknown	Married	Metropolitan	>=75000$	RP	142	Alive	2010	Alive	4.9	<60	2010-2013	0
414	933188	No/Unknown	65	White	White	4-10	Gleason Score=7	T2	N0+NX	M0	Yes	Married	Metropolitan	>=75000$	None	103	Alive	2013	Alive	4.4	60-69	2010-2013	0
415	933552	No/Unknown	55	White	White	4-10	Gleason Score=7	T2	N0+NX	M0	No/Unknown	Married	Metropolitan	>=75000$	RP	75	Alive	2015	Alive	5.1	<60	2014-2017	0
416	933678	No/Unknown	63	White	White	4-10	Gleason Score=7	T3	N0+NX	M0	No/Unknown	Married	Metropolitan	>=75000$	RP	83	Other	2011	In situ, benign or unknown behavior neoplasm	9.7	60-69	2010-2013	0
417	934495	No/Unknown	76	White	White	4-10	Gleason Score=7	T2	N0+NX	M0	Yes	Married	Metropolitan	>=75000$	None	34	Other	2010	Tongue	9	70-79	2010-2013	0
418	937958	No/Unknown	53	White	White	4-10	Gleason Score<=6	T1	N0+NX	M0	No/Unknown	Single	Metropolitan	>=75000$	None	108	Alive	2012	Alive	9.7	<60	2010-2013	0
419	938300	No/Unknown	82	White	White	>=20	Gleason Score>=8	T1	N0+NX	M0	No/Unknown	Single	Metropolitan	>=75000$	Other	37	Other	2014	Prostate	29	>=80	2014-2017	0
420	938379	No/Unknown	72	White	White	4-10	Gleason Score<=6	T1	N0+NX	M0	No/Unknown	Married	Metropolitan	>=75000$	None	121	Alive	2011	Alive	5.2	70-79	2010-2013	0
421	938408	No/Unknown	75	White	White	10-20	Gleason Score=7	T1	N0+NX	M1	Yes	Other	Metropolitan	>=75000$	None	76	Alive	2015	Alive	10.1	70-79	2014-2017	0
422	938481	No/Unknown	57	White	White	<=4	Gleason Score<=6	T2	N0+NX	M0	No/Unknown	Married	Metropolitan	>=75000$	RP	106	Alive	2013	Alive	3.7	<60	2010-2013	0
423	939818	No/Unknown	69	Asian or Pacific Islander	Other	4-10	Gleason Score=7	T1	N0+NX	M0	Yes	Other	Metropolitan	>=75000$	None	106	Alive	2013	Alive	5.5	60-69	2010-2013	0
424	946262	No/Unknown	79	White	White	10-20	Gleason Score>=8	T2	N0+NX	M0	No/Unknown	Married	Metropolitan	>=75000$	None	43	Other	2011	Prostate	17.2	70-79	2010-2013	0
425	946341	No/Unknown	73	White	White	4-10	Gleason Score=7	T2	N0+NX	M0	Yes	Married	Metropolitan	>=75000$	None	102	Alive	2013	Alive	6.3	70-79	2010-2013	0
426	946513	No/Unknown	65	White	White	<=4	Gleason Score<=6	T2	N0+NX	M0	Yes	Other	Metropolitan	>=75000$	None	95	Alive	2014	Alive	2.7	60-69	2014-2017	0
427	946936	No/Unknown	65	White	White	4-10	Gleason Score<=6	T1	N0+NX	M0	No/Unknown	Married	Metropolitan	>=75000$	None	88	Alive	2014	Alive	7.8	60-69	2014-2017	0
428	947092	No/Unknown	62	Asian or Pacific Islander	Other	<=4	Gleason Score=7	T2	N0+NX	M0	Yes	Married	Metropolitan	>=75000$	None	131	Alive	2011	Alive	3.8	60-69	2010-2013	0
429	947476	No/Unknown	66	White	White	4-10	Gleason Score<=6	T1	N0+NX	M0	No/Unknown	Married	Metropolitan	>=75000$	None	122	Alive	2011	Alive	5.7	60-69	2010-2013	0
430	947833	No/Unknown	54	White	White	4-10	Gleason Score=7	T1	N0+NX	M0	No/Unknown	Other	Metropolitan	>=75000$	None	89	Other	2012	Melanoma of the Skin	5.1	<60	2010-2013	0
431	948933	No/Unknown	77	White	White	>=20	Gleason Score>=8	T0+TX	N0+NX	M1	No/Unknown	Married	Metropolitan	>=75000$	None	29	Other	2013	Miscellaneous Malignant Cancer	60	70-79	2010-2013	0
432	949194	No/Unknown	66	White	White	4-10	Gleason Score<=6	T2	N0+NX	M0	No/Unknown	Other	Metropolitan	>=75000$	None	113	Alive	2012	Alive	6.2	60-69	2010-2013	0
433	949843	No/Unknown	71	Asian or Pacific Islander	Other	4-10	Gleason Score=7	T2	N0+NX	M0	Yes	Married	Metropolitan	>=75000$	None	34	Alive	2011	Alive	7.1	70-79	2010-2013	0
434	949911	Yes	79	White	White	>=20	Gleason Score>=8	T2	N0+NX	M1	No/Unknown	Other	Metropolitan	>=75000$	None	58	Other	2014	Prostate	39.8	70-79	2014-2017	0
435	950503	No/Unknown	65	White	White	10-20	Gleason Score=7	T3	N0+NX	M0	No/Unknown	Married	Metropolitan	>=75000$	RP	87	Alive	2014	Alive	10.5	60-69	2014-2017	0
436	951070	No/Unknown	73	White	White	10-20	Gleason Score=7	T1	N0+NX	M0	Yes	Married	Metropolitan	>=75000$	None	45	Other	2012	Accidents and Adverse Effects	16.2	70-79	2010-2013	0
437	951372	No/Unknown	69	White	White	4-10	Gleason Score<=6	T1	N0+NX	M0	No/Unknown	Married	Metropolitan	>=75000$	None	84	Alive	2014	Alive	7.8	60-69	2014-2017	0
438	951902	No/Unknown	71	White	White	4-10	Gleason Score<=6	T1	N0+NX	M0	No/Unknown	Married	Metropolitan	>=75000$	None	137	Alive	2010	Alive	6.6	70-79	2010-2013	0
439	952254	No/Unknown	70	White	White	4-10	Gleason Score=7	T1	N0+NX	M0	Yes	Married	Metropolitan	>=75000$	None	51	Other	2010	Other Cause of Death	8.6	70-79	2010-2013	0
440	952709	No/Unknown	71	Black	Black	4-10	Gleason Score=7	T1	N0+NX	M0	Yes	Married	Metropolitan	>=75000$	None	129	Alive	2011	Alive	6.3	70-79	2010-2013	0
441	952963	No/Unknown	77	Asian or Pacific Islander	Other	4-10	Gleason Score=7	T1	N0+NX	M0	Yes	Married	Metropolitan	>=75000$	None	118	Alive	2012	Alive	9.1	70-79	2010-2013	0
442	954395	No/Unknown	61	Black	Black	10-20	Gleason Score=7	T1	N0+NX	M0	Yes	Married	Metropolitan	>=75000$	None	90	Other	2010	Other Cause of Death	10.1	60-69	2010-2013	0
443	955179	No/Unknown	81	White	White	4-10	Gleason Score<=6	T1	N0+NX	M0	No/Unknown	Married	Metropolitan	>=75000$	None	105	Alive	2013	Alive	6.2	>=80	2010-2013	0
444	957658	No/Unknown	76	White	White	10-20	Gleason Score<=6	T1	N0+NX	M0	No/Unknown	Other	Metropolitan	>=75000$	None	99	Alive	2013	Alive	11.8	70-79	2010-2013	0
445	957877	No/Unknown	66	White	White	4-10	Gleason Score=7	T2	N0+NX	M0	No/Unknown	Single	Metropolitan	>=75000$	None	109	Alive	2012	Alive	4.2	60-69	2010-2013	0
446	959149	No/Unknown	76	Black	Black	10-20	Gleason Score<=6	T1	N0+NX	M1	No/Unknown	Other	Metropolitan	>=75000$	None	93	Other	2012	Other Cause of Death	14.4	70-79	2010-2013	0
447	961376	No/Unknown	59	Asian or Pacific Islander	Other	4-10	Gleason Score=7	T2	N0+NX	M0	No/Unknown	Married	Metropolitan	>=75000$	RP	128	Alive	2011	Alive	7.5	<60	2010-2013	0
448	962271	No/Unknown	69	Black	Black	>=20	Gleason Score=7	T3	N0+NX	M0	Yes	Married	Metropolitan	>=75000$	None	36	Other	2014	Septicemia	79.9	60-69	2014-2017	0
449	965686	No/Unknown	63	White	White	10-20	Gleason Score>=8	T2	N0+NX	M0	No/Unknown	Married	Metropolitan	>=75000$	RP	82	Alive	2015	Alive	14.6	60-69	2014-2017	0
450	965995	No/Unknown	70	White	White	4-10	Gleason Score=7	T1	N0+NX	M0	Yes	Married	Metropolitan	>=75000$	None	131	Alive	2011	Alive	5.4	70-79	2010-2013	0
451	966461	No/Unknown	75	White	White	10-20	Gleason Score>=8	T2	N0+NX	M0	Yes	Single	Metropolitan	>=75000$	None	81	Other	2015	Nephritis, Nephrotic Syndrome and Nephrosis	12.3	70-79	2014-2017	0
452	966594	No/Unknown	68	White	White	4-10	Gleason Score<=6	T2	N0+NX	M0	Yes	Married	Metropolitan	>=75000$	None	97	Alive	2013	Alive	4.6	60-69	2010-2013	0
453	966942	No/Unknown	66	White	White	4-10	Gleason Score<=6	T1	N0+NX	M0	No/Unknown	Married	Metropolitan	>=75000$	None	116	Alive	2012	Alive	5.4	60-69	2010-2013	0
454	967169	No/Unknown	88	White	White	>=20	Gleason Score>=8	T4	N0+NX	M1	No/Unknown	Married	Metropolitan	>=75000$	Other	27	Other	2010	Prostate	98	>=80	2010-2013	0
455	967758	No/Unknown	76	White	White	>=20	Gleason Score>=8	T1	N0+NX	M1	No/Unknown	Married	Metropolitan	>=75000$	None	47	Other	2011	Prostate	68.9	70-79	2010-2013	0
456	968017	No/Unknown	77	White	White	10-20	Gleason Score<=6	T1	N0+NX	M0	No/Unknown	Married	Metropolitan	>=75000$	Other	93	Alive	2014	Alive	13.8	70-79	2014-2017	0
457	969557	No/Unknown	62	Black	Black	4-10	Gleason Score=7	T1	N0+NX	M0	Yes	Married	Metropolitan	>=75000$	None	113	Alive	2012	Alive	9.1	60-69	2010-2013	0
458	972241	No/Unknown	75	White	White	>=20	Gleason Score=7	T3	N0+NX	M1	No/Unknown	Other	Metropolitan	>=75000$	None	76	Alive	2015	Alive	51.2	70-79	2014-2017	0
459	973959	No/Unknown	65	White	White	<=4	Gleason Score=7	T1	N0+NX	M0	No/Unknown	Other	Metropolitan	>=75000$	None	93	Other	2011	Esophagus	4	60-69	2010-2013	0
460	974129	No/Unknown	64	White	White	4-10	Gleason Score>=8	T2	N0+NX	M1	No/Unknown	Married	Metropolitan	>=75000$	None	88	Other	2012	Non-Hodgkin Lymphoma	5.8	60-69	2010-2013	0
461	974573	No/Unknown	72	White	White	4-10	Gleason Score<=6	T2	N0+NX	M0	Yes	Married	Metropolitan	>=75000$	None	76	Suicide	2010	Suicide and Self-Inflicted Injury	4.8	70-79	2010-2013	1
462	974716	No/Unknown	63	White	White	10-20	Gleason Score=7	T3	N0+NX	M0	No/Unknown	Married	Metropolitan	>=75000$	RP	120	Alive	2011	Alive	10.5	60-69	2010-2013	0
463	976864	No/Unknown	72	Asian or Pacific Islander	Other	4-10	Gleason Score=7	T1	N0+NX	M0	No/Unknown	Other	Metropolitan	>=75000$	None	86	Alive	2014	Alive	8	70-79	2014-2017	0
464	976938	No/Unknown	59	Asian or Pacific Islander	Other	4-10	Gleason Score<=6	T1	N0+NX	M0	No/Unknown	Other	Metropolitan	>=75000$	None	122	Alive	2011	Alive	6.3	<60	2010-2013	0
465	977677	No/Unknown	77	White	White	>=20	Gleason Score>=8	T1	N0+NX	M1	No/Unknown	Married	Metropolitan	>=75000$	None	8	Other	2010	Prostate	98	70-79	2010-2013	0
466	978146	No/Unknown	73	White	White	4-10	Gleason Score<=6	T1	N0+NX	M0	No/Unknown	Single	Metropolitan	>=75000$	None	83	Alive	2015	Alive	7.3	70-79	2014-2017	0
467	978328	No/Unknown	71	White	White	4-10	Gleason Score<=6	T1	N0+NX	M0	No/Unknown	Married	Metropolitan	>=75000$	None	140	Alive	2010	Alive	5.7	70-79	2010-2013	0
468	978767	No/Unknown	60	Asian or Pacific Islander	Other	4-10	Gleason Score=7	T1	N0+NX	M0	Yes	Married	Metropolitan	>=75000$	None	89	Alive	2014	Alive	7	60-69	2014-2017	0
469	978787	No/Unknown	67	White	White	4-10	Gleason Score>=8	T3	N0+NX	M0	Yes	Other	Metropolitan	>=75000$	None	98	Alive	2013	Alive	4.5	60-69	2010-2013	0
470	979746	No/Unknown	65	Asian or Pacific Islander	Other	10-20	Gleason Score>=8	T3	N0+NX	M0	Yes	Single	Metropolitan	>=75000$	None	84	Alive	2014	Alive	15	60-69	2014-2017	0
471	980416	No/Unknown	64	White	White	4-10	Gleason Score=7	T0+TX	N0+NX	M0	Yes	Married	Metropolitan	>=75000$	None	117	Alive	2012	Alive	6.2	60-69	2010-2013	0
472	980636	No/Unknown	81	White	White	4-10	Gleason Score=7	T2	N0+NX	M0	Yes	Married	Metropolitan	>=75000$	None	99	Alive	2013	Alive	6	>=80	2010-2013	0
473	980761	No/Unknown	60	White	White	4-10	Gleason Score<=6	T2	N0+NX	M0	No/Unknown	Married	Metropolitan	>=75000$	RP	123	Alive	2011	Alive	6.7	60-69	2010-2013	0
474	980917	No/Unknown	72	White	White	4-10	Gleason Score=7	T2	N0+NX	M0	Yes	Single	Metropolitan	>=75000$	None	136	Alive	2010	Alive	8.7	70-79	2010-2013	0
475	981267	No/Unknown	78	White	White	>=20	Gleason Score<=6	T1	N0+NX	M1	No/Unknown	Married	Metropolitan	>=75000$	None	30	Other	2012	Prostate	94	70-79	2010-2013	0
476	981414	No/Unknown	64	Black	Black	10-20	Gleason Score=7	T1	N0+NX	M0	Yes	Other	Metropolitan	>=75000$	None	124	Alive	2011	Alive	12.6	60-69	2010-2013	0
477	981886	No/Unknown	65	White	White	4-10	Gleason Score<=6	T1	N0+NX	M0	No/Unknown	Married	Metropolitan	>=75000$	None	106	Alive	2013	Alive	4.9	60-69	2010-2013	0
478	981926	No/Unknown	72	Black	Black	4-10	Gleason Score=7	T1	N0+NX	M0	Yes	Married	Metropolitan	>=75000$	None	79	Alive	2015	Alive	6.2	70-79	2014-2017	0
479	982552	No/Unknown	69	White	White	10-20	Gleason Score=7	T3	N0+NX	M0	No/Unknown	Married	Metropolitan	>=75000$	RP	72	Alive	2015	Alive	11.3	60-69	2014-2017	0
480	983759	No/Unknown	83	White	White	4-10	Gleason Score<=6	T1	N0+NX	M0	No/Unknown	Other	Metropolitan	>=75000$	None	47	Other	2012	Prostate	8.8	>=80	2010-2013	0
481	985327	No/Unknown	61	White	White	4-10	Gleason Score<=6	T1	N0+NX	M0	No/Unknown	Other	Metropolitan	>=75000$	None	91	Alive	2014	Alive	5	60-69	2014-2017	0
482	986145	No/Unknown	64	Black	Black	>=20	Gleason Score>=8	T1	N0+NX	M1	No/Unknown	Married	Metropolitan	>=75000$	None	75	Other	2011	Prostate	98	60-69	2010-2013	0
483	986705	No/Unknown	65	Asian or Pacific Islander	Other	>=20	Gleason Score>=8	T3	N0+NX	M0	Yes	Single	Metropolitan	>=75000$	None	80	Alive	2015	Alive	41.8	60-69	2014-2017	0
484	986917	No/Unknown	77	White	White	<=4	Gleason Score<=6	T2	N0+NX	M0	Yes	Married	Metropolitan	>=75000$	None	107	Alive	2013	Alive	2.6	70-79	2010-2013	0
485	986992	No/Unknown	55	White	White	4-10	Gleason Score<=6	T1	N0+NX	M0	No/Unknown	Single	Metropolitan	>=75000$	None	129	Alive	2011	Alive	5.4	<60	2010-2013	0
486	987262	No/Unknown	55	Black	Black	10-20	Gleason Score=7	T1	N0+NX	M0	No/Unknown	Married	Metropolitan	>=75000$	None	77	Alive	2015	Alive	10.9	<60	2014-2017	0
487	988030	No/Unknown	67	Black	Black	>=20	Gleason Score=7	T1	N0+NX	M0	Yes	Married	Metropolitan	>=75000$	None	72	Other	2011	Prostate	39.4	60-69	2010-2013	0
488	989140	No/Unknown	73	White	White	4-10	Gleason Score>=8	T3	N0+NX	M0	No/Unknown	Single	Metropolitan	>=75000$	RP	88	Other	2010	Lung and Bronchus	4.1	70-79	2010-2013	0
489	990202	No/Unknown	54	White	White	4-10	Gleason Score=7	T1	N0+NX	M0	No/Unknown	Other	Metropolitan	>=75000$	None	87	Alive	2014	Alive	8.8	<60	2014-2017	0
490	990226	No/Unknown	83	Black	Black	4-10	Gleason Score>=8	T1	N0+NX	M0	Yes	Married	Metropolitan	>=75000$	None	142	Alive	2010	Alive	6.2	>=80	2010-2013	0
491	991377	No/Unknown	69	White	White	4-10	Gleason Score<=6	T1	N0+NX	M0	No/Unknown	Other	Metropolitan	>=75000$	None	139	Alive	2010	Alive	6	60-69	2010-2013	0
492	992225	No/Unknown	53	White	White	>=20	Gleason Score>=8	T3	N0+NX	M0	No/Unknown	Other	Metropolitan	>=75000$	RP	85	Other	2014	State DC not available or state DC available but no COD	25.3	<60	2014-2017	0
493	992547	No/Unknown	68	White	White	4-10	Gleason Score=7	T2	N0+NX	M0	Yes	Single	Metropolitan	>=75000$	None	76	Alive	2015	Alive	6.9	60-69	2014-2017	0
494	994347	No/Unknown	83	White	White	4-10	Gleason Score=7	T1	N0+NX	M0	No/Unknown	Single	Metropolitan	>=75000$	None	114	Alive	2012	Alive	5.1	>=80	2010-2013	0
495	994668	No/Unknown	78	White	White	4-10	Gleason Score<=6	T1	N0+NX	M0	No/Unknown	Single	Metropolitan	>=75000$	None	89	Alive	2014	Alive	7.3	70-79	2014-2017	0
496	994800	No/Unknown	74	Asian or Pacific Islander	Other	10-20	Gleason Score<=6	T1	N0+NX	M0	Yes	Married	Metropolitan	>=75000$	None	51	Other	2010	Other Cause of Death	12.6	70-79	2010-2013	0
497	994801	No/Unknown	68	White	White	4-10	Gleason Score<=6	T2	N0+NX	M0	No/Unknown	Married	Metropolitan	>=75000$	RP	116	Alive	2012	Alive	4.6	60-69	2010-2013	0
498	995083	No/Unknown	72	White	White	4-10	Gleason Score<=6	T1	N0+NX	M0	No/Unknown	Married	Metropolitan	>=75000$	None	116	Alive	2011	Alive	9.1	70-79	2010-2013	0
499	996594	No/Unknown	61	White	White	10-20	Gleason Score<=6	T1	N0+NX	M0	No/Unknown	Other	Metropolitan	>=75000$	None	91	Alive	2014	Alive	10.5	60-69	2014-2017	0
500	996881	No/Unknown	84	White	White	4-10	Gleason Score<=6	T1	N0+NX	M0	No/Unknown	Married	Metropolitan	>=75000$	None	21	Other	2011	Other Cause of Death	6	>=80	2010-2013	0
501	997018	No/Unknown	78	Asian or Pacific Islander	Other	10-20	Gleason Score=7	T1	N0+NX	M0	Yes	Married	Metropolitan	>=75000$	None	41	Other	2010	Diseases of Heart	12.9	70-79	2010-2013	0
502	998387	No/Unknown	68	White	White	>=20	Gleason Score=7	T0+TX	N0+NX	M0	No/Unknown	Married	Metropolitan	>=75000$	None	137	Alive	2010	Alive	26	60-69	2010-2013	0
503	998566	No/Unknown	81	White	White	>=20	Gleason Score=7	T1	N0+NX	M0	Yes	Married	Metropolitan	>=75000$	None	103	Alive	2012	Alive	29.2	>=80	2010-2013	0
504	998668	No/Unknown	83	White	White	10-20	Gleason Score=7	T1	N0+NX	M0	No/Unknown	Married	Metropolitan	>=75000$	None	7	Other	2013	Accidents and Adverse Effects	10.4	>=80	2010-2013	0
505	999596	No/Unknown	85	Asian or Pacific Islander	Other	>=20	Gleason Score=7	T2	N0+NX	M0	No/Unknown	Other	Metropolitan	>=75000$	None	69	Other	2015	Other Cause of Death	22	>=80	2014-2017	0
506	999683	No/Unknown	81	White	White	10-20	Gleason Score=7	T3	N0+NX	M0	Yes	Married	Metropolitan	>=75000$	None	136	Alive	2010	Alive	20	>=80	2010-2013	0
507	1000746	No/Unknown	64	Black	Black	>=20	Gleason Score>=8	T1	N0+NX	M0	Yes	Other	Metropolitan	>=75000$	None	87	Other	2013	Other Cause of Death	24.7	60-69	2010-2013	0
508	1000896	No/Unknown	52	Asian or Pacific Islander	Other	4-10	Gleason Score=7	T2	N0+NX	M0	Yes	Married	Metropolitan	>=75000$	None	142	Alive	2010	Alive	7.4	<60	2010-2013	0
509	1003924	No/Unknown	73	Asian or Pacific Islander	Other	>=20	Gleason Score=7	T1	N0+NX	M0	Yes	Married	Metropolitan	>=75000$	None	80	Alive	2015	Alive	22.6	70-79	2014-2017	0
510	1006268	No/Unknown	62	White	White	>=20	Gleason Score=7	T1	N0+NX	M0	Yes	Single	Metropolitan	>=75000$	None	93	Alive	2014	Alive	34.3	60-69	2014-2017	0
511	1006610	No/Unknown	63	White	White	4-10	Gleason Score<=6	T1	N0+NX	M0	No/Unknown	Married	Metropolitan	>=75000$	None	104	Alive	2013	Alive	5.4	60-69	2010-2013	0
512	1008637	No/Unknown	65	White	White	4-10	Gleason Score=7	T2	N0+NX	M0	No/Unknown	Married	Metropolitan	>=75000$	RP	127	Alive	2011	Alive	5.3	60-69	2010-2013	0
513	1009008	No/Unknown	58	White	White	4-10	Gleason Score<=6	T1	N0+NX	M0	Yes	Married	Metropolitan	>=75000$	None	69	Other	2010	Esophagus	5.6	<60	2010-2013	0
514	1009345	No/Unknown	69	White	White	4-10	Gleason Score<=6	T1	N0+NX	M0	Yes	Married	Metropolitan	>=75000$	None	106	Alive	2013	Alive	6.3	60-69	2010-2013	0
515	1010157	No/Unknown	69	White	White	>=20	Gleason Score>=8	T3	N0+NX	M0	Yes	Married	Metropolitan	>=75000$	None	52	Other	2011	Non-Hodgkin Lymphoma	27.1	60-69	2010-2013	0
516	1011458	No/Unknown	64	White	White	4-10	Gleason Score>=8	T1	N0+NX	M0	No/Unknown	Married	Metropolitan	>=75000$	Other	30	Other	2014	Prostate	4.8	60-69	2014-2017	0
517	1012577	No/Unknown	71	White	White	10-20	Gleason Score<=6	T2	N0+NX	M0	No/Unknown	Married	Metropolitan	>=75000$	None	77	Alive	2015	Alive	18.4	70-79	2014-2017	0
518	1012753	No/Unknown	90	White	White	4-10	Gleason Score>=8	T1	N0+NX	M0	No/Unknown	Married	Metropolitan	>=75000$	Other	40	Other	2013	Diseases of Heart	5.4	>=80	2010-2013	0
519	1013333	No/Unknown	71	Black	Black	4-10	Gleason Score=7	T1	N0+NX	M0	Yes	Other	Metropolitan	>=75000$	None	70	Other	2011	Other Cause of Death	6.7	70-79	2010-2013	0
520	1013637	No/Unknown	64	Black	Black	4-10	Gleason Score<=6	T2	N0+NX	M0	Yes	Other	Metropolitan	>=75000$	None	138	Alive	2010	Alive	5.5	60-69	2010-2013	0
521	1014592	No/Unknown	85	White	White	10-20	Gleason Score>=8	T2	N0+NX	M0	No/Unknown	Married	Metropolitan	>=75000$	None	33	Other	2011	Urinary Bladder	16.4	>=80	2010-2013	0
522	1016163	No/Unknown	58	White	White	4-10	Gleason Score<=6	T2	N0+NX	M0	No/Unknown	Single	Metropolitan	>=75000$	None	38	Other	2011	Other Cause of Death	9.2	<60	2010-2013	0
523	1016735	No/Unknown	74	White	White	4-10	Gleason Score=7	T1	N0+NX	M0	Yes	Married	Metropolitan	>=75000$	None	137	Alive	2010	Alive	10	70-79	2010-2013	0
524	1016874	No/Unknown	75	White	White	10-20	Gleason Score=7	T1	N0+NX	M0	Yes	Married	Metropolitan	>=75000$	None	72	Alive	2015	Alive	12	70-79	2014-2017	0
525	1017394	No/Unknown	48	White	White	<=4	Gleason Score<=6	T2	N0+NX	M0	No/Unknown	Single	Metropolitan	>=75000$	RP	88	Alive	2014	Alive	3.9	<60	2014-2017	0
526	1018222	No/Unknown	71	White	White	4-10	Gleason Score<=6	T1	N0+NX	M0	No/Unknown	Married	Metropolitan	>=75000$	None	121	Alive	2011	Alive	8	70-79	2010-2013	0
527	1019575	No/Unknown	69	White	White	4-10	Gleason Score<=6	T1	N0+NX	M0	No/Unknown	Married	Metropolitan	>=75000$	None	10	Alive	2015	Alive	5.2	60-69	2014-2017	0
528	1019921	No/Unknown	81	White	White	<=4	Gleason Score<=6	T1	N0+NX	M0	No/Unknown	Single	Metropolitan	>=75000$	Other	28	Other	2014	Diseases of Heart	1.7	>=80	2014-2017	0
529	1020779	No/Unknown	69	White	White	4-10	Gleason Score<=6	T1	N0+NX	M0	Yes	Married	Metropolitan	>=75000$	None	134	Alive	2010	Alive	7.7	60-69	2010-2013	0
530	1021332	No/Unknown	67	White	White	>=20	Gleason Score<=6	T1	N0+NX	M0	Yes	Single	Metropolitan	>=75000$	None	85	Alive	2014	Alive	34.7	60-69	2014-2017	0
531	1021374	No/Unknown	55	White	White	4-10	Gleason Score<=6	T1	N0+NX	M0	Yes	Married	Metropolitan	>=75000$	None	139	Alive	2010	Alive	6.5	<60	2010-2013	0
532	1022351	No/Unknown	53	White	White	4-10	Gleason Score=7	T2	N0+NX	M0	Yes	Single	Metropolitan	>=75000$	None	88	Alive	2014	Alive	7.2	<60	2014-2017	0
533	1022864	No/Unknown	60	White	White	4-10	Gleason Score<=6	T1	N0+NX	M0	No/Unknown	Married	Metropolitan	>=75000$	None	107	Alive	2013	Alive	7.5	60-69	2010-2013	0
534	1023138	No/Unknown	68	White	White	4-10	Gleason Score=7	T3	N0+NX	M0	Yes	Married	Metropolitan	>=75000$	RP	142	Alive	2010	Alive	4.3	60-69	2010-2013	0
535	1023615	No/Unknown	66	White	White	4-10	Gleason Score=7	T2	N0+NX	M0	No/Unknown	Married	Metropolitan	>=75000$	RP	104	Alive	2013	Alive	4.6	60-69	2010-2013	0
536	1024600	No/Unknown	75	White	White	4-10	Gleason Score=7	T2	N0+NX	M0	Yes	Single	Metropolitan	>=75000$	None	119	Other	2010	Diseases of Heart	6.2	70-79	2010-2013	0
537	1025152	No/Unknown	65	White	White	10-20	Gleason Score>=8	T3	N1	M0	Yes	Other	Metropolitan	>=75000$	RP	141	Alive	2010	Alive	14.2	60-69	2010-2013	0
538	1027439	No/Unknown	74	White	White	10-20	Gleason Score>=8	T1	N0+NX	M0	No/Unknown	Other	Metropolitan	>=75000$	None	111	Alive	2012	Alive	14.6	70-79	2010-2013	0
539	1031181	No/Unknown	63	White	White	>=20	Gleason Score>=8	T1	N1	M1	Yes	Single	Metropolitan	>=75000$	None	21	Other	2011	Prostate	57.7	60-69	2010-2013	0
540	1031713	No/Unknown	68	White	White	4-10	Gleason Score=7	T3	N0+NX	M0	No/Unknown	Married	Metropolitan	>=75000$	RP	75	Other	2011	Other Cause of Death	6.7	60-69	2010-2013	0
541	1031913	No/Unknown	78	White	White	>=20	Gleason Score>=8	T2	N0+NX	M0	Yes	Other	Metropolitan	>=75000$	None	32	Other	2014	Prostate	27	70-79	2014-2017	0
542	1032011	No/Unknown	83	White	White	10-20	Gleason Score=7	T2	N0+NX	M0	No/Unknown	Other	Metropolitan	>=75000$	None	112	Alive	2012	Alive	12.1	>=80	2010-2013	0
543	1032208	No/Unknown	84	White	White	<=4	Gleason Score<=6	T1	N0+NX	M0	No/Unknown	Married	Metropolitan	>=75000$	Other	109	Other	2010	Other Cause of Death	1	>=80	2010-2013	0
544	1032745	No/Unknown	73	White	White	4-10	Gleason Score<=6	T1	N0+NX	M0	No/Unknown	Married	Metropolitan	>=75000$	None	101	Alive	2013	Alive	5.9	70-79	2010-2013	0
545	1033245	No/Unknown	78	White	White	4-10	Gleason Score<=6	T1	N0+NX	M0	Yes	Married	Metropolitan	>=75000$	None	105	Other	2011	Diseases of Heart	5.6	70-79	2010-2013	0
546	1033298	No/Unknown	68	White	White	4-10	Gleason Score<=6	T1	N0+NX	M0	No/Unknown	Single	Metropolitan	>=75000$	None	79	Alive	2015	Alive	8.9	60-69	2014-2017	0
547	1035260	No/Unknown	57	White	White	10-20	Gleason Score>=8	T2	N0+NX	M0	No/Unknown	Married	Metropolitan	>=75000$	RP	123	Alive	2011	Alive	15.8	<60	2010-2013	0
548	1035506	No/Unknown	59	White	White	4-10	Gleason Score>=8	T3	N1	M0	Yes	Married	Metropolitan	>=75000$	RP	124	Alive	2011	Alive	8.1	<60	2010-2013	0
549	1036301	No/Unknown	74	White	White	4-10	Gleason Score=7	T1	N0+NX	M0	No/Unknown	Married	Metropolitan	>=75000$	None	76	Other	2015	Myeloma	7.7	70-79	2014-2017	0
550	1036520	No/Unknown	61	White	White	4-10	Gleason Score=7	T2	N1	M0	No/Unknown	Other	Metropolitan	>=75000$	RP	129	Other	2010	State DC not available or state DC available but no COD	8.6	60-69	2010-2013	0
551	1036914	No/Unknown	55	White	White	4-10	Gleason Score=7	T1	N0+NX	M0	No/Unknown	Married	Metropolitan	>=75000$	None	103	Alive	2013	Alive	5	<60	2010-2013	0
552	1039633	No/Unknown	69	Black	Black	4-10	Gleason Score<=6	T1	N0+NX	M0	No/Unknown	Married	Metropolitan	>=75000$	None	24	Other	2010	Non-Hodgkin Lymphoma	5.8	60-69	2010-2013	0
553	1042999	No/Unknown	62	White	White	4-10	Gleason Score>=8	T3	N0+NX	M0	Yes	Married	Metropolitan	>=75000$	RP	55	Other	2013	Prostate	4.2	60-69	2010-2013	0
554	1044062	No/Unknown	70	White	White	>=20	Gleason Score>=8	T1	N0+NX	M0	Yes	Married	Metropolitan	>=75000$	None	100	Alive	2013	Alive	42.3	70-79	2010-2013	0
555	1044443	No/Unknown	64	White	White	10-20	Gleason Score<=6	T2	N0+NX	M0	No/Unknown	Married	Metropolitan	>=75000$	RP	104	Alive	2013	Alive	11.7	60-69	2010-2013	0
556	1044741	No/Unknown	72	White	White	4-10	Gleason Score=7	T2	N0+NX	M0	No/Unknown	Married	Metropolitan	>=75000$	RP	108	Alive	2012	Alive	7.4	70-79	2010-2013	0
557	1045121	No/Unknown	67	White	White	4-10	Gleason Score=7	T2	N0+NX	M0	Yes	Married	Metropolitan	>=75000$	None	63	Other	2012	Diseases of Heart	8.2	60-69	2010-2013	0
558	1045209	No/Unknown	89	White	White	4-10	Gleason Score<=6	T1	N0+NX	M0	No/Unknown	Married	Metropolitan	>=75000$	None	114	Alive	2012	Alive	7.5	>=80	2010-2013	0
559	1045314	No/Unknown	68	White	White	>=20	Gleason Score>=8	T2	N0+NX	M0	No/Unknown	Married	Metropolitan	>=75000$	None	67	Other	2015	Prostate	28.3	60-69	2014-2017	0
560	1046058	No/Unknown	67	White	White	10-20	Gleason Score>=8	T2	N0+NX	M0	Yes	Other	Metropolitan	>=75000$	None	61	Other	2010	Other Cause of Death	11.8	60-69	2010-2013	0
561	1046393	No/Unknown	74	White	White	4-10	Gleason Score>=8	T2	N0+NX	M0	No/Unknown	Married	Metropolitan	>=75000$	None	112	Alive	2012	Alive	10	70-79	2010-2013	0
562	1046898	No/Unknown	63	White	White	<=4	Gleason Score=7	T2	N0+NX	M0	No/Unknown	Single	Metropolitan	>=75000$	RP	113	Alive	2012	Alive	1.6	60-69	2010-2013	0
563	1048039	No/Unknown	81	White	White	4-10	Gleason Score<=6	T1	N0+NX	M0	No/Unknown	Married	Metropolitan	>=75000$	Other	109	Alive	2012	Alive	9.5	>=80	2010-2013	0
564	1048387	No/Unknown	78	White	White	4-10	Gleason Score=7	T1	N0+NX	M0	Yes	Married	Metropolitan	>=75000$	None	93	Alive	2014	Alive	8.3	70-79	2014-2017	0
565	1049308	No/Unknown	71	White	White	4-10	Gleason Score<=6	T1	N0+NX	M0	No/Unknown	Other	Metropolitan	>=75000$	None	59	Other	2011	Tonsil	9.5	70-79	2010-2013	0
566	1049461	No/Unknown	71	White	White	10-20	Gleason Score=7	T1	N0+NX	M0	Yes	Married	Metropolitan	>=75000$	None	21	Other	2013	Oropharynx	11.1	70-79	2010-2013	0
567	1050056	No/Unknown	73	White	White	<=4	Gleason Score<=6	T2	N0+NX	M0	No/Unknown	Other	Metropolitan	>=75000$	None	131	Alive	2011	Alive	0.8	70-79	2010-2013	0
568	1050753	No/Unknown	69	White	White	4-10	Gleason Score=7	T2	N0+NX	M0	No/Unknown	Married	Metropolitan	>=75000$	RP	133	Alive	2010	Alive	9.3	60-69	2010-2013	0
569	1051577	No/Unknown	68	White	White	10-20	Gleason Score<=6	T1	N0+NX	M0	No/Unknown	Married	Metropolitan	>=75000$	None	109	Alive	2012	Alive	10.7	60-69	2010-2013	0
570	1052631	No/Unknown	74	White	White	4-10	Gleason Score>=8	T2	N0+NX	M0	Yes	Other	Metropolitan	>=75000$	None	73	Other	2011	Diseases of Heart	8.7	70-79	2010-2013	0
571	1053220	No/Unknown	63	White	White	4-10	Gleason Score=7	T2	N0+NX	M0	No/Unknown	Married	Metropolitan	>=75000$	RP	119	Alive	2012	Alive	8.2	60-69	2010-2013	0
572	1053382	No/Unknown	77	Asian or Pacific Islander	Other	>=20	Gleason Score>=8	T4	N0+NX	M0	No/Unknown	Single	Metropolitan	>=75000$	None	17	Other	2011	Prostate	50	70-79	2010-2013	0
573	1054294	No/Unknown	66	Asian or Pacific Islander	Other	>=20	Gleason Score>=8	T2	N0+NX	M0	No/Unknown	Married	Metropolitan	>=75000$	None	10	Other	2010	Other Biliary	27	60-69	2010-2013	0
574	1055193	No/Unknown	64	White	White	4-10	Gleason Score<=6	T1	N0+NX	M0	No/Unknown	Married	Metropolitan	>=75000$	Other	131	Alive	2011	Alive	4.2	60-69	2010-2013	0
575	1055934	No/Unknown	69	White	White	4-10	Gleason Score>=8	T1	N0+NX	M1	No/Unknown	Married	Metropolitan	>=75000$	None	24	Other	2012	Miscellaneous Malignant Cancer	6.2	60-69	2010-2013	0
576	1056823	No/Unknown	62	White	White	4-10	Gleason Score<=6	T1	N0+NX	M0	No/Unknown	Married	Metropolitan	>=75000$	None	78	Alive	2015	Alive	4.7	60-69	2014-2017	0
577	1058574	No/Unknown	70	White	White	>=20	Gleason Score>=8	T2	N0+NX	M1	No/Unknown	Married	Metropolitan	>=75000$	None	5	Other	2013	Miscellaneous Malignant Cancer	35.6	70-79	2010-2013	0
578	1059147	No/Unknown	73	White	White	10-20	Gleason Score<=6	T3	N0+NX	M0	No/Unknown	Married	Metropolitan	>=75000$	RP	76	Alive	2015	Alive	10.2	70-79	2014-2017	0
579	1059571	No/Unknown	80	White	White	<=4	Gleason Score=7	T2	N0+NX	M0	No/Unknown	Other	Metropolitan	>=75000$	Other	123	Other	2010	Prostate	2.6	>=80	2010-2013	0
580	1059853	No/Unknown	66	White	White	4-10	Gleason Score>=8	T2	N1	M0	No/Unknown	Single	Metropolitan	>=75000$	RP	89	Alive	2014	Alive	5.7	60-69	2014-2017	0
581	1060858	No/Unknown	68	White	White	4-10	Gleason Score<=6	T1	N0+NX	M0	No/Unknown	Married	Metropolitan	>=75000$	None	77	Other	2010	Chronic Lymphocytic Leukemia	6.1	60-69	2010-2013	0
582	1061729	No/Unknown	73	White	White	4-10	Gleason Score>=8	T1	N0+NX	M0	Yes	Other	Metropolitan	>=75000$	None	36	Other	2011	Diseases of Heart	6.9	70-79	2010-2013	0
583	1061736	No/Unknown	63	White	White	4-10	Gleason Score<=6	T1	N0+NX	M0	No/Unknown	Married	Metropolitan	>=75000$	None	74	Alive	2015	Alive	6.2	60-69	2014-2017	0
584	1061968	No/Unknown	64	White	White	4-10	Gleason Score<=6	T1	N0+NX	M0	No/Unknown	Married	Metropolitan	>=75000$	None	137	Alive	2010	Alive	4.6	60-69	2010-2013	0
585	1062411	No/Unknown	67	White	White	4-10	Gleason Score=7	T2	N0+NX	M0	Yes	Married	Metropolitan	>=75000$	None	95	Alive	2014	Alive	6.1	60-69	2014-2017	0
586	1062463	No/Unknown	57	White	White	10-20	Gleason Score=7	T1	N0+NX	M0	Yes	Other	Metropolitan	>=75000$	None	104	Alive	2013	Alive	11	<60	2010-2013	0
587	1062760	No/Unknown	55	White	White	10-20	Gleason Score=7	T3	N0+NX	M0	No/Unknown	Single	Metropolitan	>=75000$	RP	96	Alive	2011	Alive	11.6	<60	2010-2013	0
588	1063802	No/Unknown	71	Black	Black	10-20	Gleason Score=7	T1	N0+NX	M0	Yes	Married	Metropolitan	>=75000$	None	100	Alive	2013	Alive	10.9	70-79	2010-2013	0
589	1064285	No/Unknown	62	White	White	4-10	Gleason Score<=6	T1	N0+NX	M0	No/Unknown	Married	Metropolitan	>=75000$	None	135	Alive	2010	Alive	5.7	60-69	2010-2013	0
590	1065368	No/Unknown	79	White	White	>=20	Gleason Score>=8	T1	N0+NX	M1	No/Unknown	Married	Metropolitan	>=75000$	None	18	Other	2015	Prostate	98	70-79	2014-2017	0
591	1065609	No/Unknown	70	White	White	<=4	Gleason Score<=6	T1	N0+NX	M0	No/Unknown	Married	Metropolitan	>=75000$	None	120	Alive	2011	Alive	3.3	70-79	2010-2013	0
592	1066764	No/Unknown	66	White	White	4-10	Gleason Score=7	T2	N0+NX	M0	Yes	Married	Metropolitan	>=75000$	None	132	Alive	2010	Alive	5.7	60-69	2010-2013	0
593	1067357	No/Unknown	69	Black	Black	4-10	Gleason Score=7	T1	N0+NX	M0	Yes	Single	Metropolitan	>=75000$	None	74	Other	2012	Penis	8.2	60-69	2010-2013	0
594	1068323	No/Unknown	72	White	White	4-10	Gleason Score<=6	T1	N0+NX	M0	Yes	Married	Metropolitan	>=75000$	None	33	Other	2011	Colon excluding Rectum	6.4	70-79	2010-2013	0
595	1068445	No/Unknown	75	White	White	10-20	Gleason Score<=6	T1	N0+NX	M0	Yes	Other	Metropolitan	>=75000$	None	107	Alive	2013	Alive	17.3	70-79	2010-2013	0
596	1068648	No/Unknown	76	Asian or Pacific Islander	Other	10-20	Gleason Score=7	T1	N0+NX	M0	Yes	Married	Metropolitan	>=75000$	None	77	Other	2010	Lung and Bronchus	11.7	70-79	2010-2013	0
597	1070883	No/Unknown	71	White	White	4-10	Gleason Score=7	T1	N0+NX	M0	Yes	Single	Metropolitan	>=75000$	None	42	Other	2010	Diseases of Heart	8.9	70-79	2010-2013	0
598	1070903	No/Unknown	80	White	White	4-10	Gleason Score=7	T2	N0+NX	M0	Yes	Married	Metropolitan	>=75000$	None	76	Alive	2015	Alive	5.4	>=80	2014-2017	0
599	1070923	No/Unknown	79	White	White	4-10	Gleason Score=7	T1	N0+NX	M0	Yes	Married	Metropolitan	>=75000$	None	127	Alive	2011	Alive	4.8	70-79	2010-2013	0
600	1071422	No/Unknown	67	Black	Black	4-10	Gleason Score>=8	T2	N0+NX	M0	Yes	Married	Metropolitan	>=75000$	None	85	Alive	2014	Alive	8.7	60-69	2014-2017	0
601	1071493	No/Unknown	68	White	White	10-20	Gleason Score=7	T2	N0+NX	M0	No/Unknown	Single	Metropolitan	>=75000$	None	16	Other	2014	Rectum and Rectosigmoid Junction	12.3	60-69	2014-2017	0
602	1072363	No/Unknown	65	Black	Black	10-20	Gleason Score=7	T2	N0+NX	M0	No/Unknown	Married	Metropolitan	>=75000$	RP	88	Alive	2014	Alive	11.6	60-69	2014-2017	0
603	1072605	No/Unknown	62	White	White	4-10	Gleason Score<=6	T1	N0+NX	M0	No/Unknown	Married	Metropolitan	>=75000$	None	121	Alive	2011	Alive	7.5	60-69	2010-2013	0
604	1072658	No/Unknown	63	White	White	4-10	Gleason Score<=6	T2	N0+NX	M0	Yes	Married	Metropolitan	>=75000$	None	141	Alive	2010	Alive	6.5	60-69	2010-2013	0
605	1072674	No/Unknown	70	White	White	4-10	Gleason Score=7	T1	N0+NX	M0	Yes	Married	Metropolitan	>=75000$	None	111	Alive	2012	Alive	6.3	70-79	2010-2013	0
606	1072678	No/Unknown	67	White	White	4-10	Gleason Score<=6	T2	N0+NX	M0	No/Unknown	Married	Metropolitan	>=75000$	RP	142	Alive	2010	Alive	5.5	60-69	2010-2013	0
607	1074978	No/Unknown	74	Asian or Pacific Islander	Other	4-10	Gleason Score>=8	T2	N0+NX	M0	Yes	Married	Metropolitan	>=75000$	None	125	Other	2010	Prostate	7.4	70-79	2010-2013	0
608	1075701	No/Unknown	70	Asian or Pacific Islander	Other	>=20	Gleason Score>=8	T3	N0+NX	M1	Yes	Married	Metropolitan	>=75000$	None	58	Other	2015	Brain and Other Nervous System	37.1	70-79	2014-2017	0
609	1075717	No/Unknown	70	Black	Black	4-10	Gleason Score=7	T1	N0+NX	M0	No/Unknown	Married	Metropolitan	>=75000$	None	142	Alive	2010	Alive	5.4	70-79	2010-2013	0
610	1075750	No/Unknown	79	Black	Black	4-10	Gleason Score=7	T1	N0+NX	M0	Yes	Married	Metropolitan	>=75000$	None	77	Other	2011	Cerebrovascular Diseases	9.1	70-79	2010-2013	0
611	1076601	No/Unknown	83	White	White	>=20	Gleason Score=7	T1	N0+NX	M0	No/Unknown	Other	Metropolitan	>=75000$	None	120	Alive	2011	Alive	46.4	>=80	2010-2013	0
612	1076734	No/Unknown	61	White	White	4-10	Gleason Score=7	T2	N0+NX	M0	No/Unknown	Married	Metropolitan	>=75000$	RP	132	Alive	2010	Alive	8.9	60-69	2010-2013	0
613	1076911	No/Unknown	74	White	White	10-20	Gleason Score=7	T2	N0+NX	M0	Yes	Other	Metropolitan	>=75000$	None	88	Alive	2010	Alive	11.1	70-79	2010-2013	0
614	1076942	No/Unknown	57	White	White	<=4	Gleason Score<=6	T1	N0+NX	M0	No/Unknown	Married	Metropolitan	>=75000$	None	99	Alive	2013	Alive	3.2	<60	2010-2013	0
615	1077410	No/Unknown	69	Black	Black	10-20	Gleason Score=7	T1	N0+NX	M0	Yes	Single	Metropolitan	>=75000$	None	43	Other	2010	Lung and Bronchus	10.7	60-69	2010-2013	0
616	1077896	No/Unknown	64	White	White	>=20	Gleason Score<=6	T1	N0+NX	M0	No/Unknown	Married	Metropolitan	>=75000$	None	74	Alive	2015	Alive	21.6	60-69	2014-2017	0
617	1079403	No/Unknown	69	Asian or Pacific Islander	Other	>=20	Gleason Score>=8	T1	N0+NX	M0	No/Unknown	Single	Metropolitan	>=75000$	None	16	Other	2015	Diseases of Heart	22.1	60-69	2014-2017	0
618	1081127	No/Unknown	75	White	White	10-20	Gleason Score=7	T1	N0+NX	M0	No/Unknown	Married	Metropolitan	>=75000$	None	5	Other	2013	Miscellaneous Malignant Cancer	16.4	70-79	2010-2013	0
619	1083380	No/Unknown	90	White	White	4-10	Gleason Score>=8	T4	N0+NX	M0	No/Unknown	Married	Metropolitan	>=75000$	Other	80	Other	2014	Prostate	7.5	>=80	2014-2017	0
620	1084183	No/Unknown	50	Asian or Pacific Islander	Other	4-10	Gleason Score<=6	T2	N0+NX	M0	Yes	Other	Metropolitan	>=75000$	None	115	Alive	2012	Alive	5.5	<60	2010-2013	0
621	1084366	No/Unknown	54	White	White	4-10	Gleason Score<=6	T1	N0+NX	M0	Yes	Single	Metropolitan	>=75000$	None	114	Alive	2012	Alive	9.4	<60	2010-2013	0
622	1084739	No/Unknown	65	Asian or Pacific Islander	Other	4-10	Gleason Score=7	T1	N0+NX	M0	No/Unknown	Married	Metropolitan	>=75000$	None	108	Other	2011	Cerebrovascular Diseases	4.8	60-69	2010-2013	0
623	1085744	No/Unknown	65	Black	Black	10-20	Gleason Score>=8	T1	N0+NX	M0	Yes	Single	Metropolitan	>=75000$	None	64	Other	2010	Other Infectious and Parasitic Diseases including HIV	14	60-69	2010-2013	0
624	1086357	No/Unknown	51	White	White	<=4	Gleason Score<=6	T1	N0+NX	M0	No/Unknown	Other	Metropolitan	>=75000$	None	114	Alive	2012	Alive	3.8	<60	2010-2013	0
625	1086481	No/Unknown	76	White	White	4-10	Gleason Score=7	T1	N0+NX	M0	Yes	Married	Metropolitan	>=75000$	None	110	Alive	2012	Alive	9.7	70-79	2010-2013	0
626	1086642	No/Unknown	64	White	White	10-20	Gleason Score>=8	T2	N0+NX	M0	Yes	Married	Metropolitan	>=75000$	RP	122	Alive	2011	Alive	10.7	60-69	2010-2013	0
627	1087624	No/Unknown	60	White	White	4-10	Gleason Score=7	T1	N0+NX	M0	Yes	Single	Metropolitan	>=75000$	None	130	Alive	2011	Alive	6.1	60-69	2010-2013	0
628	1090492	No/Unknown	58	White	White	4-10	Gleason Score<=6	T1	N0+NX	M0	No/Unknown	Married	Metropolitan	>=75000$	None	117	Alive	2012	Alive	5.8	<60	2010-2013	0
629	1090585	No/Unknown	76	White	White	4-10	Gleason Score=7	T1	N0+NX	M0	Yes	Other	Metropolitan	>=75000$	None	43	Other	2012	Cerebrovascular Diseases	7.1	70-79	2010-2013	0
630	1090871	No/Unknown	81	White	White	10-20	Gleason Score<=6	T2	N0+NX	M0	No/Unknown	Other	Metropolitan	>=75000$	None	27	Other	2012	Esophagus	19	>=80	2010-2013	0
631	1091542	No/Unknown	61	White	White	4-10	Gleason Score<=6	T1	N0+NX	M0	No/Unknown	Married	Metropolitan	>=75000$	None	106	Alive	2013	Alive	6.1	60-69	2010-2013	0
632	1091641	No/Unknown	68	Asian or Pacific Islander	Other	4-10	Gleason Score<=6	T1	N0+NX	M0	No/Unknown	Other	Metropolitan	>=75000$	None	74	Other	2010	Colon excluding Rectum	6.1	60-69	2010-2013	0
633	1093048	No/Unknown	68	White	White	4-10	Gleason Score=7	T2	N0+NX	M0	No/Unknown	Married	Metropolitan	>=75000$	None	5	Alive	2010	Alive	8.9	60-69	2010-2013	0
634	1093316	No/Unknown	57	White	White	4-10	Gleason Score=7	T2	N0+NX	M0	No/Unknown	Married	Metropolitan	>=75000$	RP	73	Alive	2015	Alive	5.4	<60	2014-2017	0
635	1094327	No/Unknown	78	White	White	4-10	Gleason Score>=8	T1	N0+NX	M1	No/Unknown	Married	Metropolitan	>=75000$	Other	79	Other	2011	Prostate	8.6	70-79	2010-2013	0
636	1095715	No/Unknown	65	White	White	4-10	Gleason Score=7	T2	N0+NX	M0	No/Unknown	Other	Metropolitan	>=75000$	None	137	Alive	2010	Alive	6.7	60-69	2010-2013	0
637	1097653	No/Unknown	68	Asian or Pacific Islander	Other	4-10	Gleason Score=7	T2	N0+NX	M0	No/Unknown	Married	Metropolitan	>=75000$	RP	110	Alive	2012	Alive	4.3	60-69	2010-2013	0
638	1098053	No/Unknown	65	Asian or Pacific Islander	Other	4-10	Gleason Score>=8	T1	N0+NX	M0	Yes	Married	Metropolitan	>=75000$	None	76	Alive	2015	Alive	6.5	60-69	2014-2017	0
639	1098797	No/Unknown	72	White	White	4-10	Gleason Score>=8	T1	N0+NX	M0	Yes	Married	Metropolitan	>=75000$	None	139	Alive	2010	Alive	7.5	70-79	2010-2013	0
640	1099156	No/Unknown	85	Asian or Pacific Islander	Other	>=20	Gleason Score>=8	T3	N0+NX	M1	No/Unknown	Other	Metropolitan	>=75000$	None	73	Other	2012	Prostate	98	>=80	2010-2013	0
641	1099749	No/Unknown	67	White	White	4-10	Gleason Score=7	T2	N0+NX	M0	Yes	Married	Metropolitan	>=75000$	None	118	Alive	2012	Alive	5	60-69	2010-2013	0
642	1099859	No/Unknown	66	White	White	10-20	Gleason Score<=6	T1	N0+NX	M0	No/Unknown	Married	Metropolitan	>=75000$	Other	103	Alive	2013	Alive	11.4	60-69	2010-2013	0
643	1100145	No/Unknown	72	White	White	10-20	Gleason Score=7	T1	N0+NX	M0	Yes	Married	Metropolitan	>=75000$	None	110	Alive	2012	Alive	13.4	70-79	2010-2013	0
644	1100378	No/Unknown	80	White	White	10-20	Gleason Score<=6	T0+TX	N0+NX	M0	Yes	Married	Metropolitan	>=75000$	None	46	Other	2011	Diseases of Heart	20	>=80	2010-2013	0
645	1100640	No/Unknown	66	White	White	10-20	Gleason Score=7	T1	N0+NX	M0	No/Unknown	Married	Metropolitan	>=75000$	None	101	Alive	2013	Alive	11.1	60-69	2010-2013	0
646	1100794	No/Unknown	71	White	White	4-10	Gleason Score<=6	T2	N0+NX	M0	No/Unknown	Married	Metropolitan	>=75000$	RP	131	Alive	2011	Alive	7.2	70-79	2010-2013	0
647	1101894	No/Unknown	73	White	White	4-10	Gleason Score<=6	T1	N0+NX	M0	No/Unknown	Married	Metropolitan	>=75000$	None	105	Alive	2013	Alive	9.5	70-79	2010-2013	0
648	1102480	No/Unknown	66	Asian or Pacific Islander	Other	4-10	Gleason Score<=6	T1	N0+NX	M0	No/Unknown	Married	Metropolitan	>=75000$	None	73	Other	2013	Accidents and Adverse Effects	7.6	60-69	2010-2013	0
649	1102833	No/Unknown	65	White	White	4-10	Gleason Score<=6	T1	N0+NX	M0	No/Unknown	Other	Metropolitan	>=75000$	None	11	Other	2011	Non-Hodgkin Lymphoma	6.2	60-69	2010-2013	0
650	1102862	No/Unknown	69	White	White	4-10	Gleason Score<=6	T1	N0+NX	M0	No/Unknown	Single	Metropolitan	>=75000$	None	140	Alive	2010	Alive	5.7	60-69	2010-2013	0
651	1103356	Yes	70	White	White	>=20	Gleason Score>=8	T3	N1	M1	No/Unknown	Married	Metropolitan	>=75000$	None	22	Other	2015	Prostate	34.2	70-79	2014-2017	0
652	1103676	No/Unknown	78	White	White	<=4	Gleason Score<=6	T1	N0+NX	M0	No/Unknown	Married	Metropolitan	>=75000$	Other	57	Other	2013	Urinary Bladder	0.1	70-79	2010-2013	0
653	1104391	No/Unknown	57	Asian or Pacific Islander	Other	<=4	Gleason Score<=6	T1	N0+NX	M0	No/Unknown	Married	Metropolitan	>=75000$	None	101	Alive	2013	Alive	4	<60	2010-2013	0
654	1104518	No/Unknown	78	Asian or Pacific Islander	Other	4-10	Gleason Score=7	T1	N0+NX	M0	No/Unknown	Married	Metropolitan	>=75000$	None	63	Other	2013	Pancreas	4.8	70-79	2010-2013	0
655	1105027	No/Unknown	77	White	White	4-10	Gleason Score=7	T1	N0+NX	M0	No/Unknown	Married	Metropolitan	>=75000$	None	130	Alive	2010	Alive	7	70-79	2010-2013	0
656	1105595	No/Unknown	70	White	White	10-20	Gleason Score=7	T3	N0+NX	M0	Yes	Married	Metropolitan	>=75000$	RP	96	Alive	2013	Alive	11.9	70-79	2010-2013	0
657	1105927	No/Unknown	68	White	White	<=4	Gleason Score>=8	T3	N0+NX	M0	Yes	Married	Metropolitan	>=75000$	RP	119	Alive	2012	Alive	2.8	60-69	2010-2013	0
658	1106146	No/Unknown	78	White	White	4-10	Gleason Score=7	T1	N0+NX	M0	Yes	Married	Metropolitan	>=75000$	None	33	Other	2011	Hypertension without Heart Disease	9	70-79	2010-2013	0
659	1106322	No/Unknown	74	Black	Black	4-10	Gleason Score=7	T1	N0+NX	M0	Yes	Married	Metropolitan	>=75000$	None	127	Alive	2011	Alive	8.3	70-79	2010-2013	0
660	1107035	No/Unknown	90	White	White	>=20	Gleason Score>=8	T3	N0+NX	M0	Yes	Married	Metropolitan	>=75000$	None	35	Other	2010	Nephritis, Nephrotic Syndrome and Nephrosis	52	>=80	2010-2013	0
661	1107944	No/Unknown	71	White	White	4-10	Gleason Score<=6	T2	N0+NX	M0	Yes	Single	Metropolitan	>=75000$	None	70	Other	2011	Cerebrovascular Diseases	8.4	70-79	2010-2013	0
662	1110914	No/Unknown	65	White	White	4-10	Gleason Score<=6	T2	N0+NX	M0	No/Unknown	Married	Metropolitan	>=75000$	None	103	Alive	2013	Alive	4.6	60-69	2010-2013	0
663	1110970	No/Unknown	68	White	White	4-10	Gleason Score<=6	T1	N0+NX	M0	No/Unknown	Married	Metropolitan	>=75000$	None	85	Alive	2014	Alive	5.9	60-69	2014-2017	0
664	1111047	No/Unknown	57	White	White	4-10	Gleason Score<=6	T1	N0+NX	M0	Yes	Married	Metropolitan	>=75000$	None	117	Alive	2012	Alive	7.1	<60	2010-2013	0
665	1113803	No/Unknown	86	White	White	4-10	Gleason Score>=8	T2	N0+NX	M0	No/Unknown	Other	Metropolitan	>=75000$	None	93	Other	2012	Prostate	8.6	>=80	2010-2013	0
666	1114827	No/Unknown	68	White	White	4-10	Gleason Score=7	T2	N0+NX	M0	Yes	Single	Metropolitan	>=75000$	None	121	Other	2010	Diseases of Heart	10	60-69	2010-2013	0
667	1115880	No/Unknown	61	White	White	4-10	Gleason Score=7	T1	N0+NX	M0	No/Unknown	Single	Metropolitan	>=75000$	None	74	Alive	2015	Alive	7.3	60-69	2014-2017	0
668	1116123	No/Unknown	84	White	White	>=20	Gleason Score>=8	T3	N0+NX	M0	Yes	Other	Metropolitan	>=75000$	None	134	Alive	2010	Alive	20.2	>=80	2010-2013	0
669	1116548	No/Unknown	59	Black	Black	4-10	Gleason Score=7	T1	N0+NX	M0	Yes	Married	Metropolitan	>=75000$	None	92	Alive	2014	Alive	6.4	<60	2014-2017	0
670	1116982	No/Unknown	90	White	White	4-10	Gleason Score>=8	T2	N0+NX	M0	No/Unknown	Other	Metropolitan	>=75000$	None	21	Other	2011	Alzheimers (ICD-9 and 10 only)	5.5	>=80	2010-2013	0
671	1117155	No/Unknown	77	White	White	4-10	Gleason Score>=8	T1	N0+NX	M0	Yes	Married	Metropolitan	>=75000$	None	103	Alive	2013	Alive	5.5	70-79	2010-2013	0
672	1117264	No/Unknown	78	White	White	10-20	Gleason Score<=6	T1	N0+NX	M0	No/Unknown	Other	Metropolitan	>=75000$	None	112	Other	2010	Larynx	11.8	70-79	2010-2013	0
673	1117274	No/Unknown	68	White	White	4-10	Gleason Score=7	T2	N0+NX	M0	No/Unknown	Married	Metropolitan	>=75000$	RP	113	Alive	2012	Alive	6.1	60-69	2010-2013	0
674	1117448	No/Unknown	73	White	White	4-10	Gleason Score=7	T1	N0+NX	M0	No/Unknown	Married	Metropolitan	>=75000$	None	74	Other	2011	Lung and Bronchus	4.5	70-79	2010-2013	0
675	1119125	No/Unknown	71	White	White	<=4	Gleason Score<=6	T2	N0+NX	M0	No/Unknown	Married	Metropolitan	>=75000$	None	87	Alive	2014	Alive	0.7	70-79	2014-2017	0
676	1120425	No/Unknown	65	Black	Black	4-10	Gleason Score=7	T3	N1	M0	Yes	Other	Metropolitan	>=75000$	RP	58	Other	2012	Colon excluding Rectum	6.7	60-69	2010-2013	0
677	1120671	No/Unknown	76	White	White	>=20	Gleason Score>=8	T1	N0+NX	M1	Yes	Married	Metropolitan	>=75000$	None	69	Other	2012	Prostate	62.6	70-79	2010-2013	0
678	1120942	No/Unknown	77	White	White	4-10	Gleason Score>=8	T1	N0+NX	M0	No/Unknown	Married	Metropolitan	>=75000$	None	81	Other	2014	State DC not available or state DC available but no COD	6.5	70-79	2014-2017	0
679	1121018	No/Unknown	81	White	White	10-20	Gleason Score=7	T3	N0+NX	M0	Yes	Married	Metropolitan	>=75000$	None	90	Other	2011	Melanoma of the Skin	12.5	>=80	2010-2013	0
680	1122214	No/Unknown	48	White	White	4-10	Gleason Score>=8	T3	N0+NX	M0	Yes	Married	Metropolitan	>=75000$	None	48	Other	2014	Prostate	7.5	<60	2014-2017	0
681	1122384	No/Unknown	63	Asian or Pacific Islander	Other	4-10	Gleason Score=7	T1	N0+NX	M0	Yes	Other	Metropolitan	>=75000$	None	119	Alive	2012	Alive	8.1	60-69	2010-2013	0
682	1122931	No/Unknown	76	White	White	4-10	Gleason Score<=6	T2	N0+NX	M0	Yes	Single	Metropolitan	>=75000$	None	132	Alive	2010	Alive	4.4	70-79	2010-2013	0
683	1123605	No/Unknown	62	White	White	<=4	Gleason Score<=6	T1	N0+NX	M0	No/Unknown	Married	Metropolitan	>=75000$	Other	80	Alive	2015	Alive	1.7	60-69	2014-2017	0
684	1123728	No/Unknown	78	White	White	10-20	Gleason Score>=8	T2	N0+NX	M0	Yes	Married	Metropolitan	>=75000$	None	90	Alive	2014	Alive	10.5	70-79	2014-2017	0
685	1124195	No/Unknown	68	White	White	10-20	Gleason Score<=6	T1	N0+NX	M0	No/Unknown	Married	Metropolitan	>=75000$	None	49	Other	2011	In situ, benign or unknown behavior neoplasm	10.2	60-69	2010-2013	0
686	1125932	No/Unknown	65	White	White	10-20	Gleason Score=7	T1	N0+NX	M0	Yes	Other	Metropolitan	>=75000$	None	47	Alive	2013	Alive	19.8	60-69	2010-2013	0
687	1126143	No/Unknown	68	White	White	4-10	Gleason Score=7	T1	N0+NX	M0	No/Unknown	Other	Metropolitan	>=75000$	None	102	Alive	2013	Alive	6.5	60-69	2010-2013	0
688	1126274	No/Unknown	73	White	White	<=4	Gleason Score<=6	T2	N0+NX	M0	Yes	Married	Metropolitan	>=75000$	None	127	Alive	2011	Alive	3.7	70-79	2010-2013	0
689	1126641	No/Unknown	58	White	White	<=4	Gleason Score<=6	T1	N0+NX	M0	No/Unknown	Married	Metropolitan	>=75000$	None	91	Alive	2014	Alive	3.9	<60	2014-2017	0
690	1127697	No/Unknown	73	White	White	4-10	Gleason Score<=6	T1	N0+NX	M0	No/Unknown	Single	Metropolitan	>=75000$	None	106	Alive	2013	Alive	8.8	70-79	2010-2013	0
691	1127945	No/Unknown	65	White	White	4-10	Gleason Score<=6	T1	N0+NX	M0	No/Unknown	Single	Metropolitan	>=75000$	None	18	Other	2013	Non-Melanoma Skin	4.5	60-69	2010-2013	0
692	1129097	No/Unknown	67	White	White	4-10	Gleason Score<=6	T2	N0+NX	M0	No/Unknown	Other	Metropolitan	>=75000$	RP	124	Alive	2011	Alive	4.8	60-69	2010-2013	0
693	1129160	No/Unknown	77	Asian or Pacific Islander	Other	<=4	Gleason Score<=6	T2	N0+NX	M0	No/Unknown	Married	Metropolitan	>=75000$	None	131	Alive	2011	Alive	2.9	70-79	2010-2013	0
694	1130279	No/Unknown	64	White	White	4-10	Gleason Score>=8	T2	N0+NX	M0	No/Unknown	Other	Metropolitan	>=75000$	RP	107	Alive	2013	Alive	5.4	60-69	2010-2013	0
695	1130351	No/Unknown	46	Black	Black	<=4	Gleason Score<=6	T1	N0+NX	M0	No/Unknown	Married	Metropolitan	>=75000$	None	120	Alive	2011	Alive	3.5	<60	2010-2013	0
696	1130536	No/Unknown	84	White	White	<=4	Gleason Score>=8	T3	N0+NX	M0	Yes	Married	Metropolitan	>=75000$	None	52	Other	2013	Prostate	3.4	>=80	2010-2013	0
697	1131110	No/Unknown	72	Asian or Pacific Islander	Other	4-10	Gleason Score<=6	T1	N0+NX	M0	Yes	Married	Metropolitan	>=75000$	None	72	Alive	2015	Alive	7.4	70-79	2014-2017	0
698	1131806	No/Unknown	57	Black	Black	4-10	Gleason Score<=6	T1	N0+NX	M0	Yes	Married	Metropolitan	>=75000$	None	82	Other	2012	Non-Hodgkin Lymphoma	5.9	<60	2010-2013	0
699	1133378	No/Unknown	70	White	White	<=4	Gleason Score<=6	T1	N0+NX	M0	No/Unknown	Married	Metropolitan	>=75000$	Other	69	Other	2014	Other Cause of Death	3.6	70-79	2014-2017	0
700	1133675	No/Unknown	63	White	White	4-10	Gleason Score<=6	T2	N0+NX	M0	No/Unknown	Married	Metropolitan	>=75000$	RP	139	Alive	2010	Alive	5.8	60-69	2010-2013	0
701	1133939	No/Unknown	61	White	White	10-20	Gleason Score=7	T2	N0+NX	M0	Yes	Married	Metropolitan	>=75000$	None	76	Alive	2015	Alive	10.3	60-69	2014-2017	0
702	1135081	No/Unknown	65	White	White	4-10	Gleason Score<=6	T2	N0+NX	M0	Yes	Other	Metropolitan	>=75000$	None	120	Alive	2011	Alive	5.2	60-69	2010-2013	0
703	1135551	No/Unknown	59	White	White	4-10	Gleason Score>=8	T1	N0+NX	M0	Yes	Other	Metropolitan	>=75000$	None	73	Alive	2015	Alive	4.2	<60	2014-2017	0
704	1136210	No/Unknown	66	White	White	4-10	Gleason Score=7	T1	N0+NX	M0	No/Unknown	Other	Metropolitan	>=75000$	None	101	Alive	2013	Alive	7.4	60-69	2010-2013	0
705	1136305	No/Unknown	73	White	White	<=4	Gleason Score=7	T2	N0+NX	M0	Yes	Married	Metropolitan	>=75000$	None	135	Alive	2010	Alive	2	70-79	2010-2013	0
706	1136432	No/Unknown	56	Black	Black	4-10	Gleason Score=7	T1	N0+NX	M0	No/Unknown	Single	Metropolitan	>=75000$	None	82	Alive	2015	Alive	6.8	<60	2014-2017	0
707	1137363	No/Unknown	64	White	White	4-10	Gleason Score<=6	T1	N0+NX	M0	No/Unknown	Married	Metropolitan	>=75000$	None	74	Alive	2015	Alive	5.2	60-69	2014-2017	0
708	1137458	No/Unknown	48	White	White	4-10	Gleason Score>=8	T2	N0+NX	M0	No/Unknown	Other	Metropolitan	>=75000$	None	15	Other	2010	Breast	7.1	<60	2010-2013	0
709	1137467	No/Unknown	83	White	White	4-10	Gleason Score<=6	T2	N0+NX	M0	No/Unknown	Married	Metropolitan	>=75000$	None	68	Other	2012	Congenital Anomalies	4.8	>=80	2010-2013	0
710	1137884	No/Unknown	72	White	White	4-10	Gleason Score<=6	T1	N0+NX	M0	Yes	Single	Metropolitan	>=75000$	None	42	Other	2010	Diseases of Heart	8.5	70-79	2010-2013	0
711	1138209	No/Unknown	61	White	White	4-10	Gleason Score>=8	T2	N0+NX	M0	Yes	Married	Metropolitan	>=75000$	None	29	Other	2010	Other Cause of Death	5.4	60-69	2010-2013	0
712	1138318	No/Unknown	64	White	White	10-20	Gleason Score<=6	T1	N0+NX	M0	No/Unknown	Married	Metropolitan	>=75000$	None	124	Alive	2011	Alive	16.8	60-69	2010-2013	0
713	1138911	No/Unknown	61	Asian or Pacific Islander	Other	<=4	Gleason Score<=6	T1	N0+NX	M0	No/Unknown	Other	Metropolitan	>=75000$	Other	122	Alive	2011	Alive	2.3	60-69	2010-2013	0
714	1139167	No/Unknown	74	White	White	4-10	Gleason Score=7	T2	N0+NX	M0	Yes	Married	Metropolitan	>=75000$	None	107	Other	2010	Melanoma of the Skin	8.5	70-79	2010-2013	0
715	1139860	No/Unknown	77	White	White	>=20	Gleason Score>=8	T1	N0+NX	M0	No/Unknown	Married	Metropolitan	>=75000$	None	134	Alive	2010	Alive	98	70-79	2010-2013	0
716	1140087	No/Unknown	87	White	White	>=20	Gleason Score>=8	T0+TX	N0+NX	M0	No/Unknown	Married	Metropolitan	>=75000$	Other	42	Other	2015	Other Cause of Death	86.3	>=80	2014-2017	0
717	1140392	No/Unknown	66	White	White	4-10	Gleason Score=7	T1	N0+NX	M0	No/Unknown	Other	Metropolitan	>=75000$	None	106	Other	2012	Diabetes Mellitus	4.4	60-69	2010-2013	0
718	1140433	No/Unknown	79	White	White	4-10	Gleason Score=7	T1	N0+NX	M0	Yes	Married	Metropolitan	>=75000$	None	102	Other	2010	Prostate	9.3	70-79	2010-2013	0
719	1140862	No/Unknown	81	White	White	4-10	Gleason Score<=6	T2	N0+NX	M0	Yes	Married	Metropolitan	>=75000$	None	15	Other	2011	Other Cause of Death	7.2	>=80	2010-2013	0
720	1143034	No/Unknown	75	White	White	4-10	Gleason Score<=6	T1	N0+NX	M0	No/Unknown	Other	Metropolitan	>=75000$	None	128	Alive	2011	Alive	6.2	70-79	2010-2013	0
721	1143625	No/Unknown	63	White	White	4-10	Gleason Score<=6	T1	N0+NX	M0	No/Unknown	Married	Metropolitan	>=75000$	None	76	Alive	2015	Alive	6.4	60-69	2014-2017	0
722	1143690	No/Unknown	65	White	White	10-20	Gleason Score=7	T3	N0+NX	M0	No/Unknown	Other	Metropolitan	>=75000$	RP	71	Other	2013	Soft Tissue including Heart	17.4	60-69	2010-2013	0
723	1144269	No/Unknown	61	Black	Black	10-20	Gleason Score=7	T1	N0+NX	M0	No/Unknown	Married	Metropolitan	>=75000$	Other	126	Alive	2011	Alive	15.9	60-69	2010-2013	0
724	1144404	No/Unknown	81	White	White	>=20	Gleason Score>=8	T1	N0+NX	M1	No/Unknown	Other	Metropolitan	>=75000$	None	13	Other	2015	Prostate	98	>=80	2014-2017	0
725	1144516	No/Unknown	78	Asian or Pacific Islander	Other	4-10	Gleason Score>=8	T2	N0+NX	M1	Yes	Married	Metropolitan	>=75000$	None	108	Other	2012	Prostate	5.8	70-79	2010-2013	0
726	1144828	No/Unknown	66	White	White	10-20	Gleason Score<=6	T1	N0+NX	M0	Yes	Married	Metropolitan	>=75000$	None	138	Alive	2010	Alive	11.2	60-69	2010-2013	0
727	1144900	No/Unknown	70	Black	Black	10-20	Gleason Score<=6	T1	N0+NX	M0	Yes	Single	Metropolitan	>=75000$	None	118	Other	2010	Hypertension without Heart Disease	14	70-79	2010-2013	0
728	1145232	No/Unknown	73	American Indian/Alaska Native	Other	10-20	Gleason Score>=8	T3	N0+NX	M0	Yes	Single	Metropolitan	>=75000$	None	24	Alive	2013	Alive	15.3	70-79	2010-2013	0
729	1145336	No/Unknown	63	White	White	4-10	Gleason Score<=6	T1	N0+NX	M0	No/Unknown	Married	Metropolitan	>=75000$	None	127	Alive	2011	Alive	4.8	60-69	2010-2013	0
730	1145641	No/Unknown	50	White	White	<=4	Gleason Score<=6	T2	N0+NX	M0	No/Unknown	Single	Metropolitan	>=75000$	None	128	Alive	2011	Alive	3.3	<60	2010-2013	0
731	1146196	No/Unknown	75	White	White	4-10	Gleason Score>=8	T2	N0+NX	M0	Yes	Other	Metropolitan	>=75000$	None	35	Other	2012	Lung and Bronchus	7.9	70-79	2010-2013	0
732	1146624	No/Unknown	73	Asian or Pacific Islander	Other	>=20	Gleason Score>=8	T1	N0+NX	M0	No/Unknown	Other	Metropolitan	>=75000$	None	96	Other	2010	Urinary Bladder	98	70-79	2010-2013	0
733	1147306	No/Unknown	67	White	White	4-10	Gleason Score=7	T2	N0+NX	M0	No/Unknown	Married	Metropolitan	>=75000$	RP	118	Other	2011	Diseases of Heart	5.7	60-69	2010-2013	0
734	1147352	No/Unknown	76	Black	Black	4-10	Gleason Score<=6	T2	N0+NX	M0	No/Unknown	Married	Metropolitan	>=75000$	None	105	Alive	2013	Alive	5.5	70-79	2010-2013	0
735	1148507	No/Unknown	60	White	White	4-10	Gleason Score=7	T3	N0+NX	M0	No/Unknown	Married	Metropolitan	>=75000$	RP	126	Alive	2011	Alive	4.1	60-69	2010-2013	0
736	1149331	No/Unknown	66	White	White	4-10	Gleason Score<=6	T2	N0+NX	M0	No/Unknown	Married	Metropolitan	>=75000$	RP	77	Alive	2015	Alive	5.3	60-69	2014-2017	0
737	1150043	No/Unknown	63	White	White	10-20	Gleason Score=7	T1	N0+NX	M0	No/Unknown	Single	Metropolitan	>=75000$	None	133	Alive	2010	Alive	16.7	60-69	2010-2013	0
738	1150111	No/Unknown	86	White	White	>=20	Gleason Score>=8	T2	N0+NX	M1	No/Unknown	Other	Metropolitan	>=75000$	None	73	Alive	2012	Alive	98	>=80	2010-2013	0
739	1150385	No/Unknown	72	White	White	4-10	Gleason Score<=6	T1	N0+NX	M0	No/Unknown	Other	Metropolitan	>=75000$	None	107	Alive	2013	Alive	6.7	70-79	2010-2013	0
740	1150410	No/Unknown	65	White	White	>=20	Gleason Score=7	T1	N0+NX	M0	Yes	Single	Metropolitan	>=75000$	None	86	Alive	2014	Alive	98	60-69	2014-2017	0
741	1150420	No/Unknown	60	White	White	10-20	Gleason Score>=8	T2	N0+NX	M0	No/Unknown	Married	Metropolitan	>=75000$	RP	95	Alive	2014	Alive	14.2	60-69	2014-2017	0
742	1150523	No/Unknown	69	White	White	4-10	Gleason Score<=6	T1	N0+NX	M0	No/Unknown	Married	Metropolitan	>=75000$	None	130	Alive	2011	Alive	4.3	60-69	2010-2013	0
743	1151474	No/Unknown	73	White	White	4-10	Gleason Score=7	T2	N0+NX	M0	Yes	Married	Metropolitan	>=75000$	None	45	Other	2010	Chronic Lymphocytic Leukemia	4.5	70-79	2010-2013	0
744	1151828	No/Unknown	83	White	White	<=4	Gleason Score>=8	T1	N0+NX	M0	Yes	Married	Metropolitan	>=75000$	None	108	Other	2010	Other Cause of Death	2.7	>=80	2010-2013	0
745	1151840	No/Unknown	87	White	White	4-10	Gleason Score>=8	T2	N0+NX	M0	Yes	Other	Metropolitan	>=75000$	None	83	Other	2010	Prostate	6.4	>=80	2010-2013	0
746	1151859	No/Unknown	84	Black	Black	>=20	Gleason Score>=8	T3	N0+NX	M1	No/Unknown	Other	Metropolitan	>=75000$	None	26	Other	2012	Prostate	81.2	>=80	2010-2013	0
747	1151867	No/Unknown	72	White	White	4-10	Gleason Score=7	T1	N0+NX	M0	Yes	Other	Metropolitan	>=75000$	None	141	Alive	2010	Alive	6.2	70-79	2010-2013	0
748	1151912	No/Unknown	68	White	White	4-10	Gleason Score=7	T1	N0+NX	M0	Yes	Married	Metropolitan	>=75000$	None	140	Alive	2010	Alive	8.5	60-69	2010-2013	0
749	1151926	No/Unknown	63	White	White	4-10	Gleason Score>=8	T3	N1	M0	No/Unknown	Single	Metropolitan	>=75000$	RP	141	Alive	2010	Alive	6.5	60-69	2010-2013	0
750	1152021	No/Unknown	70	White	White	10-20	Gleason Score>=8	T2	N0+NX	M0	No/Unknown	Married	Metropolitan	>=75000$	RP	141	Alive	2010	Alive	10.9	70-79	2010-2013	0
751	1152127	No/Unknown	66	White	White	4-10	Gleason Score=7	T1	N0+NX	M0	Yes	Other	Metropolitan	>=75000$	None	143	Alive	2010	Alive	6.8	60-69	2010-2013	0
752	1152291	No/Unknown	68	White	White	4-10	Gleason Score>=8	T3	N0+NX	M0	No/Unknown	Married	Metropolitan	>=75000$	RP	143	Alive	2010	Alive	7.2	60-69	2010-2013	0
753	1152303	No/Unknown	82	White	White	4-10	Gleason Score<=6	T1	N0+NX	M0	No/Unknown	Married	Metropolitan	>=75000$	None	102	Other	2010	Prostate	7.6	>=80	2010-2013	0
754	1152321	No/Unknown	74	Black	Black	4-10	Gleason Score<=6	T1	N0+NX	M0	Yes	Other	Metropolitan	>=75000$	None	120	Other	2010	Cerebrovascular Diseases	5.7	70-79	2010-2013	0
755	1152472	No/Unknown	52	White	White	4-10	Gleason Score<=6	T2	N0+NX	M0	No/Unknown	Married	Metropolitan	>=75000$	RP	142	Alive	2010	Alive	7.6	<60	2010-2013	0
756	1152518	No/Unknown	66	Asian or Pacific Islander	Other	4-10	Gleason Score=7	T1	N0+NX	M0	Yes	Married	Metropolitan	>=75000$	None	118	Other	2010	Non-Hodgkin Lymphoma	4.6	60-69	2010-2013	0
757	1152580	No/Unknown	64	Black	Black	4-10	Gleason Score=7	T2	N0+NX	M0	Yes	Married	Metropolitan	>=75000$	None	142	Alive	2010	Alive	5.5	60-69	2010-2013	0
758	1152581	No/Unknown	78	Asian or Pacific Islander	Other	4-10	Gleason Score<=6	T1	N0+NX	M0	No/Unknown	Married	Metropolitan	>=75000$	None	140	Alive	2010	Alive	5.7	70-79	2010-2013	0
759	1152618	No/Unknown	60	Black	Black	10-20	Gleason Score>=8	T3	N0+NX	M0	No/Unknown	Single	Metropolitan	>=75000$	RP	59	Other	2010	Other Cause of Death	12.6	60-69	2010-2013	0
760	1152650	No/Unknown	65	White	White	4-10	Gleason Score=7	T3	N0+NX	M0	No/Unknown	Single	Metropolitan	>=75000$	RP	75	Other	2010	Eye and Orbit	6.5	60-69	2010-2013	0
761	1152686	No/Unknown	63	White	White	4-10	Gleason Score=7	T1	N0+NX	M0	Yes	Married	Metropolitan	>=75000$	None	142	Alive	2010	Alive	5.6	60-69	2010-2013	0
762	1152845	No/Unknown	52	White	White	4-10	Gleason Score<=6	T2	N0+NX	M0	No/Unknown	Married	Metropolitan	>=75000$	RP	141	Alive	2010	Alive	4.5	<60	2010-2013	0
763	1152846	No/Unknown	68	White	White	4-10	Gleason Score=7	T1	N0+NX	M0	Yes	Married	Metropolitan	>=75000$	None	141	Alive	2010	Alive	5	60-69	2010-2013	0
764	1152874	No/Unknown	74	Black	Black	>=20	Gleason Score>=8	T1	N0+NX	M0	Yes	Married	Metropolitan	>=75000$	None	143	Alive	2010	Alive	98	70-79	2010-2013	0
765	1152968	No/Unknown	82	Asian or Pacific Islander	Other	4-10	Gleason Score>=8	T2	N0+NX	M0	No/Unknown	Other	Metropolitan	>=75000$	None	70	Other	2011	Accidents and Adverse Effects	9.8	>=80	2010-2013	0
766	1153016	No/Unknown	77	Black	Black	>=20	Gleason Score=7	T1	N0+NX	M0	Yes	Married	Metropolitan	>=75000$	None	87	Other	2010	Alzheimers (ICD-9 and 10 only)	32.4	70-79	2010-2013	0
767	1153021	No/Unknown	48	White	White	4-10	Gleason Score<=6	T1	N0+NX	M0	Yes	Single	Metropolitan	>=75000$	None	141	Alive	2010	Alive	4.2	<60	2010-2013	0
768	1153148	No/Unknown	53	White	White	4-10	Gleason Score<=6	T2	N0+NX	M0	No/Unknown	Married	Metropolitan	>=75000$	RP	142	Alive	2010	Alive	7.6	<60	2010-2013	0
769	1153152	No/Unknown	64	White	White	4-10	Gleason Score=7	T2	N0+NX	M0	Yes	Married	Metropolitan	>=75000$	None	143	Alive	2010	Alive	7.7	60-69	2010-2013	0
770	1153155	No/Unknown	86	White	White	10-20	Gleason Score>=8	T2	N0+NX	M1	No/Unknown	Married	Metropolitan	>=75000$	None	63	Other	2010	Prostate	20	>=80	2010-2013	0
771	1153182	No/Unknown	66	White	White	4-10	Gleason Score<=6	T2	N0+NX	M0	No/Unknown	Married	Metropolitan	>=75000$	None	142	Alive	2010	Alive	5.5	60-69	2010-2013	0
772	1153185	No/Unknown	53	White	White	<=4	Gleason Score<=6	T2	N0+NX	M0	No/Unknown	Single	Metropolitan	>=75000$	RP	142	Alive	2010	Alive	2.6	<60	2010-2013	0
773	1153233	No/Unknown	67	Black	Black	>=20	Gleason Score>=8	T2	N1	M1	No/Unknown	Single	Metropolitan	>=75000$	None	19	Other	2010	Prostate	98	60-69	2010-2013	0
774	1153238	No/Unknown	83	White	White	>=20	Gleason Score>=8	T2	N0+NX	M0	Yes	Married	Metropolitan	>=75000$	None	107	Alive	2013	Alive	25	>=80	2010-2013	0
775	1153252	No/Unknown	89	White	White	>=20	Gleason Score>=8	T4	N0+NX	M1	No/Unknown	Other	Metropolitan	>=75000$	Other	8	Other	2010	Prostate	98	>=80	2010-2013	0
776	1153255	No/Unknown	54	Asian or Pacific Islander	Other	10-20	Gleason Score>=8	T2	N0+NX	M0	No/Unknown	Married	Metropolitan	>=75000$	RP	139	Alive	2010	Alive	12.6	<60	2010-2013	0
777	1153257	No/Unknown	48	White	White	<=4	Gleason Score=7	T2	N0+NX	M0	No/Unknown	Single	Metropolitan	>=75000$	RP	138	Alive	2010	Alive	3.1	<60	2010-2013	0
778	1153336	No/Unknown	51	White	White	4-10	Gleason Score=7	T1	N0+NX	M0	Yes	Married	Metropolitan	>=75000$	None	143	Alive	2010	Alive	4.2	<60	2010-2013	0
779	1153337	No/Unknown	77	White	White	4-10	Gleason Score<=6	T2	N0+NX	M0	Yes	Married	Metropolitan	>=75000$	None	143	Alive	2010	Alive	4.6	70-79	2010-2013	0
780	1153394	No/Unknown	60	White	White	4-10	Gleason Score<=6	T1	N0+NX	M0	Yes	Married	Metropolitan	>=75000$	None	140	Alive	2010	Alive	10	60-69	2010-2013	0
781	1153406	No/Unknown	77	Asian or Pacific Islander	Other	4-10	Gleason Score=7	T1	N0+NX	M0	No/Unknown	Married	Metropolitan	>=75000$	None	127	Other	2010	Other Cause of Death	8.2	70-79	2010-2013	0
782	1153501	No/Unknown	68	Black	Black	10-20	Gleason Score=7	T2	N0+NX	M0	No/Unknown	Married	Metropolitan	>=75000$	RP	142	Alive	2010	Alive	10.4	60-69	2010-2013	0
783	1153561	No/Unknown	58	Black	Black	>=20	Gleason Score=7	T3	N0+NX	M0	No/Unknown	Single	Metropolitan	>=75000$	RP	108	Alive	2012	Alive	64.9	<60	2010-2013	0
784	1153579	No/Unknown	56	White	White	<=4	Gleason Score=7	T2	N0+NX	M0	No/Unknown	Married	Metropolitan	>=75000$	RP	143	Alive	2010	Alive	3.4	<60	2010-2013	0
785	1153587	No/Unknown	64	Black	Black	4-10	Gleason Score=7	T2	N0+NX	M0	No/Unknown	Married	Metropolitan	>=75000$	RP	142	Alive	2010	Alive	6.7	60-69	2010-2013	0
786	1153653	No/Unknown	62	Black	Black	4-10	Gleason Score=7	T1	N0+NX	M0	Yes	Other	Metropolitan	>=75000$	None	13	Other	2010	Other Cause of Death	4.6	60-69	2010-2013	0
787	1153656	No/Unknown	62	White	White	4-10	Gleason Score=7	T3	N0+NX	M0	No/Unknown	Married	Metropolitan	>=75000$	RP	142	Alive	2010	Alive	8.3	60-69	2010-2013	0
788	1153692	No/Unknown	50	Black	Black	4-10	Gleason Score<=6	T2	N0+NX	M0	No/Unknown	Married	Metropolitan	>=75000$	RP	141	Alive	2010	Alive	9.7	<60	2010-2013	0
789	1153738	No/Unknown	67	White	White	4-10	Gleason Score=7	T1	N0+NX	M0	No/Unknown	Married	Metropolitan	>=75000$	None	138	Alive	2010	Alive	5	60-69	2010-2013	0
790	1153740	No/Unknown	70	Asian or Pacific Islander	Other	10-20	Gleason Score=7	T2	N0+NX	M0	No/Unknown	Other	Metropolitan	>=75000$	RP	138	Alive	2010	Alive	12.1	70-79	2010-2013	0
791	1153741	No/Unknown	63	Asian or Pacific Islander	Other	4-10	Gleason Score<=6	T2	N0+NX	M0	No/Unknown	Married	Metropolitan	>=75000$	RP	138	Alive	2010	Alive	5	60-69	2010-2013	0
792	1153757	No/Unknown	65	White	White	4-10	Gleason Score<=6	T2	N0+NX	M0	No/Unknown	Married	Metropolitan	>=75000$	RP	140	Alive	2010	Alive	5.5	60-69	2010-2013	0
793	1153765	No/Unknown	57	White	White	<=4	Gleason Score<=6	T2	N0+NX	M0	No/Unknown	Single	Metropolitan	>=75000$	RP	140	Alive	2010	Alive	0.6	<60	2010-2013	0
794	1153773	No/Unknown	63	White	White	<=4	Gleason Score>=8	T3	N0+NX	M0	Yes	Married	Metropolitan	>=75000$	RP	124	Other	2010	Prostate	3.3	60-69	2010-2013	0
795	1153777	No/Unknown	59	White	White	<=4	Gleason Score<=6	T2	N0+NX	M0	No/Unknown	Married	Metropolitan	>=75000$	RP	137	Alive	2010	Alive	2.7	<60	2010-2013	0
796	1153804	No/Unknown	66	Asian or Pacific Islander	Other	4-10	Gleason Score<=6	T1	N0+NX	M0	Yes	Married	Metropolitan	>=75000$	None	141	Alive	2010	Alive	6	60-69	2010-2013	0
797	1153810	No/Unknown	70	White	White	10-20	Gleason Score=7	T1	N0+NX	M0	Yes	Married	Metropolitan	>=75000$	None	140	Alive	2010	Alive	10.2	70-79	2010-2013	0
798	1153866	No/Unknown	55	White	White	4-10	Gleason Score=7	T2	N0+NX	M0	No/Unknown	Married	Metropolitan	>=75000$	RP	143	Alive	2010	Alive	5.7	<60	2010-2013	0
799	1153872	No/Unknown	71	White	White	<=4	Gleason Score<=6	T3	N0+NX	M0	No/Unknown	Married	Metropolitan	>=75000$	RP	142	Alive	2010	Alive	3.1	70-79	2010-2013	0
800	1153883	No/Unknown	62	White	White	4-10	Gleason Score<=6	T2	N0+NX	M0	No/Unknown	Married	Metropolitan	>=75000$	RP	141	Alive	2010	Alive	8.2	60-69	2010-2013	0
801	1153917	No/Unknown	62	Asian or Pacific Islander	Other	4-10	Gleason Score<=6	T2	N0+NX	M0	No/Unknown	Married	Metropolitan	>=75000$	RP	139	Alive	2010	Alive	8.7	60-69	2010-2013	0
802	1153930	No/Unknown	74	White	White	<=4	Gleason Score=7	T3	N0+NX	M0	Yes	Married	Metropolitan	>=75000$	RP	137	Alive	2010	Alive	2.7	70-79	2010-2013	0
803	1153951	No/Unknown	76	White	White	>=20	Gleason Score>=8	T2	N0+NX	M0	No/Unknown	Married	Metropolitan	>=75000$	None	52	Other	2010	Prostate	33	70-79	2010-2013	0
804	1154221	No/Unknown	72	Black	Black	4-10	Gleason Score<=6	T1	N0+NX	M0	Yes	Single	Metropolitan	>=75000$	None	122	Other	2010	Cerebrovascular Diseases	7.4	70-79	2010-2013	0
805	1154224	No/Unknown	61	White	White	4-10	Gleason Score<=6	T1	N0+NX	M0	No/Unknown	Other	Metropolitan	>=75000$	None	141	Alive	2010	Alive	4.6	60-69	2010-2013	0
806	1154233	No/Unknown	56	White	White	10-20	Gleason Score=7	T2	N0+NX	M0	No/Unknown	Married	Metropolitan	>=75000$	RP	142	Alive	2010	Alive	15.3	<60	2010-2013	0
807	1154274	No/Unknown	71	White	White	10-20	Gleason Score<=6	T1	N0+NX	M0	Yes	Married	Metropolitan	>=75000$	None	143	Alive	2010	Alive	11.3	70-79	2010-2013	0
808	1154279	No/Unknown	59	Black	Black	4-10	Gleason Score<=6	T1	N0+NX	M0	No/Unknown	Other	Metropolitan	>=75000$	None	143	Alive	2010	Alive	5.3	<60	2010-2013	0
809	1154285	No/Unknown	73	White	White	>=20	Gleason Score=7	T1	N0+NX	M0	Yes	Other	Metropolitan	>=75000$	None	143	Alive	2010	Alive	33.3	70-79	2010-2013	0
810	1154301	No/Unknown	68	White	White	4-10	Gleason Score=7	T2	N0+NX	M0	No/Unknown	Married	Metropolitan	>=75000$	RP	142	Alive	2010	Alive	9	60-69	2010-2013	0
811	1154310	No/Unknown	63	Asian or Pacific Islander	Other	4-10	Gleason Score=7	T3	N0+NX	M0	No/Unknown	Married	Metropolitan	>=75000$	RP	142	Alive	2010	Alive	8.3	60-69	2010-2013	0
812	1154337	No/Unknown	74	White	White	4-10	Gleason Score<=6	T1	N0+NX	M0	Yes	Married	Metropolitan	>=75000$	None	99	Other	2010	Diseases of Heart	9.5	70-79	2010-2013	0
813	1154374	No/Unknown	62	White	White	4-10	Gleason Score<=6	T1	N0+NX	M0	Yes	Single	Metropolitan	>=75000$	None	140	Alive	2010	Alive	7.1	60-69	2010-2013	0
814	1154391	No/Unknown	77	White	White	4-10	Gleason Score=7	T1	N0+NX	M0	Yes	Other	Metropolitan	>=75000$	None	140	Alive	2010	Alive	8.5	70-79	2010-2013	0
815	1154413	No/Unknown	74	White	White	4-10	Gleason Score<=6	T1	N0+NX	M0	No/Unknown	Married	Metropolitan	>=75000$	None	134	Other	2010	Diseases of Heart	9	70-79	2010-2013	0
816	1154414	No/Unknown	54	White	White	10-20	Gleason Score<=6	T2	N0+NX	M0	No/Unknown	Married	Metropolitan	>=75000$	RP	139	Alive	2010	Alive	12.2	<60	2010-2013	0
817	1154415	No/Unknown	72	White	White	10-20	Gleason Score>=8	T1	N0+NX	M0	No/Unknown	Married	Metropolitan	>=75000$	None	138	Alive	2010	Alive	11.1	70-79	2010-2013	0
818	1154416	No/Unknown	54	White	White	4-10	Gleason Score<=6	T2	N0+NX	M0	No/Unknown	Married	Metropolitan	>=75000$	RP	138	Alive	2010	Alive	7.9	<60	2010-2013	0
819	1154419	No/Unknown	61	White	White	4-10	Gleason Score<=6	T2	N0+NX	M0	No/Unknown	Married	Metropolitan	>=75000$	RP	138	Alive	2010	Alive	4.1	60-69	2010-2013	0
820	1154420	No/Unknown	78	White	White	4-10	Gleason Score<=6	T1	N0+NX	M0	No/Unknown	Other	Metropolitan	>=75000$	None	139	Alive	2010	Alive	6	70-79	2010-2013	0
821	1154422	No/Unknown	73	White	White	>=20	Gleason Score<=6	T1	N0+NX	M0	Yes	Married	Metropolitan	>=75000$	None	96	Other	2010	Prostate	44.7	70-79	2010-2013	0
822	1154423	No/Unknown	60	White	White	4-10	Gleason Score<=6	T1	N0+NX	M0	Yes	Married	Metropolitan	>=75000$	None	139	Alive	2010	Alive	5.1	60-69	2010-2013	0
823	1154425	No/Unknown	75	White	White	10-20	Gleason Score=7	T1	N0+NX	M0	Yes	Married	Metropolitan	>=75000$	None	138	Other	2010	Diseases of Heart	10.6	70-79	2010-2013	0
824	1154426	No/Unknown	53	Black	Black	4-10	Gleason Score<=6	T2	N0+NX	M0	No/Unknown	Single	Metropolitan	>=75000$	RP	139	Alive	2010	Alive	5.1	<60	2010-2013	0
825	1154429	No/Unknown	53	Black	Black	10-20	Gleason Score<=6	T1	N0+NX	M0	No/Unknown	Other	Metropolitan	>=75000$	None	139	Alive	2010	Alive	12.4	<60	2010-2013	0
826	1154447	No/Unknown	55	Black	Black	4-10	Gleason Score<=6	T2	N0+NX	M0	No/Unknown	Married	Metropolitan	>=75000$	RP	106	Other	2010	Hypertension without Heart Disease	9.8	<60	2010-2013	0
827	1154452	No/Unknown	66	White	White	4-10	Gleason Score<=6	T1	N0+NX	M0	Yes	Married	Metropolitan	>=75000$	None	142	Alive	2010	Alive	6	60-69	2010-2013	0
828	1154455	No/Unknown	85	White	White	>=20	Gleason Score=7	T1	N0+NX	M0	No/Unknown	Married	Metropolitan	>=75000$	Other	75	Other	2010	Brain and Other Nervous System	48	>=80	2010-2013	0
829	1154458	No/Unknown	48	Black	Black	4-10	Gleason Score<=6	T1	N0+NX	M0	Yes	Married	Metropolitan	>=75000$	None	100	Other	2010	Diseases of Heart	7.2	<60	2010-2013	0
830	1154463	No/Unknown	75	Asian or Pacific Islander	Other	10-20	Gleason Score>=8	T3	N0+NX	M0	No/Unknown	Married	Metropolitan	>=75000$	RP	43	Other	2010	Prostate	16	70-79	2010-2013	0
831	1154469	No/Unknown	49	Asian or Pacific Islander	Other	4-10	Gleason Score<=6	T2	N0+NX	M0	No/Unknown	Other	Metropolitan	>=75000$	RP	139	Alive	2010	Alive	5.3	<60	2010-2013	0
832	1154472	No/Unknown	57	Asian or Pacific Islander	Other	4-10	Gleason Score<=6	T1	N0+NX	M0	Yes	Married	Metropolitan	>=75000$	None	139	Other	2010	Nephritis, Nephrotic Syndrome and Nephrosis	4.8	<60	2010-2013	0
833	1154498	No/Unknown	81	White	White	>=20	Gleason Score>=8	T1	N0+NX	M1	No/Unknown	Married	Metropolitan	>=75000$	Other	15	Other	2010	Prostate	51	>=80	2010-2013	0
834	1154504	No/Unknown	74	White	White	10-20	Gleason Score<=6	T1	N0+NX	M0	No/Unknown	Other	Metropolitan	>=75000$	None	141	Alive	2010	Alive	11.5	70-79	2010-2013	0
835	1154510	No/Unknown	65	White	White	4-10	Gleason Score=7	T3	N0+NX	M0	Yes	Married	Metropolitan	>=75000$	RP	141	Alive	2010	Alive	5	60-69	2010-2013	0
836	1154512	No/Unknown	53	White	White	4-10	Gleason Score<=6	T2	N0+NX	M0	No/Unknown	Married	Metropolitan	>=75000$	RP	141	Alive	2010	Alive	5.2	<60	2010-2013	0
837	1154514	No/Unknown	65	White	White	4-10	Gleason Score=7	T1	N0+NX	M0	No/Unknown	Other	Metropolitan	>=75000$	None	110	Other	2010	Miscellaneous Malignant Cancer	4.7	60-69	2010-2013	0
838	1154522	No/Unknown	69	White	White	4-10	Gleason Score<=6	T2	N0+NX	M0	No/Unknown	Married	Metropolitan	>=75000$	RP	141	Alive	2010	Alive	5.6	60-69	2010-2013	0
839	1154525	No/Unknown	49	Asian or Pacific Islander	Other	>=20	Gleason Score=7	T2	N0+NX	M0	No/Unknown	Married	Metropolitan	>=75000$	RP	141	Alive	2010	Alive	22	<60	2010-2013	0
840	1154531	No/Unknown	69	White	White	10-20	Gleason Score>=8	T1	N0+NX	M1	Yes	Married	Metropolitan	>=75000$	None	138	Alive	2010	Alive	15	60-69	2010-2013	0
841	1154543	No/Unknown	77	White	White	4-10	Gleason Score=7	T1	N0+NX	M0	Yes	Other	Metropolitan	>=75000$	None	71	Suicide	2010	Suicide and Self-Inflicted Injury	10	70-79	2010-2013	1
842	1154546	No/Unknown	55	White	White	4-10	Gleason Score<=6	T2	N0+NX	M0	No/Unknown	Single	Metropolitan	>=75000$	RP	140	Alive	2010	Alive	7.8	<60	2010-2013	0
843	1154553	No/Unknown	66	White	White	4-10	Gleason Score=7	T1	N0+NX	M0	Yes	Married	Metropolitan	>=75000$	None	18	Other	2010	Other Cause of Death	4.8	60-69	2010-2013	0
844	1154554	No/Unknown	56	White	White	10-20	Gleason Score<=6	T1	N0+NX	M0	Yes	Married	Metropolitan	>=75000$	None	140	Alive	2010	Alive	11	<60	2010-2013	0
845	1154558	No/Unknown	71	White	White	>=20	Gleason Score=7	T1	N0+NX	M0	No/Unknown	Single	Metropolitan	>=75000$	None	139	Alive	2010	Alive	25	70-79	2010-2013	0
846	1154563	No/Unknown	61	White	White	4-10	Gleason Score<=6	T1	N0+NX	M0	Yes	Married	Metropolitan	>=75000$	None	140	Alive	2010	Alive	6.2	60-69	2010-2013	0
847	1154565	No/Unknown	56	White	White	4-10	Gleason Score<=6	T1	N0+NX	M0	Yes	Married	Metropolitan	>=75000$	None	140	Alive	2010	Alive	6.7	<60	2010-2013	0
848	1154576	No/Unknown	67	White	White	4-10	Gleason Score<=6	T1	N0+NX	M0	No/Unknown	Other	Metropolitan	>=75000$	None	139	Alive	2010	Alive	4.7	60-69	2010-2013	0
849	1154577	No/Unknown	71	White	White	4-10	Gleason Score<=6	T1	N0+NX	M0	Yes	Married	Metropolitan	>=75000$	None	136	Alive	2010	Alive	5.1	70-79	2010-2013	0
850	1154591	No/Unknown	68	White	White	>=20	Gleason Score>=8	T1	N0+NX	M0	Yes	Other	Metropolitan	>=75000$	None	88	Other	2010	Prostate	61.1	60-69	2010-2013	0
851	1154594	No/Unknown	73	White	White	4-10	Gleason Score<=6	T1	N0+NX	M0	Yes	Married	Metropolitan	>=75000$	None	127	Other	2010	Non-Hodgkin Lymphoma	4.7	70-79	2010-2013	0
852	1154606	No/Unknown	62	Asian or Pacific Islander	Other	4-10	Gleason Score<=6	T1	N0+NX	M0	No/Unknown	Other	Metropolitan	>=75000$	None	141	Alive	2010	Alive	4.3	60-69	2010-2013	0
853	1154607	No/Unknown	77	Black	Black	4-10	Gleason Score>=8	T2	N0+NX	M0	No/Unknown	Married	Metropolitan	>=75000$	RP	16	Other	2010	Prostate	10	70-79	2010-2013	0
854	1154622	No/Unknown	73	Black	Black	4-10	Gleason Score>=8	T2	N0+NX	M0	Yes	Other	Metropolitan	>=75000$	None	37	Other	2010	Accidents and Adverse Effects	8.3	70-79	2010-2013	0
855	1154629	No/Unknown	68	Asian or Pacific Islander	Other	4-10	Gleason Score<=6	T1	N0+NX	M0	No/Unknown	Married	Metropolitan	>=75000$	None	140	Alive	2010	Alive	6	60-69	2010-2013	0
856	1154639	No/Unknown	60	Asian or Pacific Islander	Other	4-10	Gleason Score<=6	T2	N0+NX	M0	No/Unknown	Married	Metropolitan	>=75000$	RP	129	Alive	2010	Alive	4.6	60-69	2010-2013	0
857	1154670	No/Unknown	70	White	White	>=20	Gleason Score=7	T1	N0+NX	M0	No/Unknown	Single	Metropolitan	>=75000$	None	143	Alive	2010	Alive	98	70-79	2010-2013	0
858	1154674	No/Unknown	58	White	White	4-10	Gleason Score<=6	T2	N0+NX	M0	No/Unknown	Married	Metropolitan	>=75000$	RP	143	Alive	2010	Alive	5.5	<60	2010-2013	0
859	1154676	No/Unknown	65	White	White	4-10	Gleason Score<=6	T2	N0+NX	M0	No/Unknown	Married	Metropolitan	>=75000$	RP	143	Alive	2010	Alive	5.3	60-69	2010-2013	0
860	1154705	No/Unknown	53	White	White	4-10	Gleason Score=7	T2	N0+NX	M0	No/Unknown	Married	Metropolitan	>=75000$	RP	143	Alive	2010	Alive	6.3	<60	2010-2013	0
861	1154712	No/Unknown	61	White	White	4-10	Gleason Score=7	T2	N0+NX	M0	No/Unknown	Married	Metropolitan	>=75000$	RP	143	Alive	2010	Alive	5.9	60-69	2010-2013	0
862	1154723	No/Unknown	65	White	White	4-10	Gleason Score<=6	T1	N0+NX	M0	No/Unknown	Single	Metropolitan	>=75000$	None	45	Other	2010	Chronic Obstructive Pulmonary Disease and Allied Cond	5.9	60-69	2010-2013	0
863	1154726	No/Unknown	68	White	White	4-10	Gleason Score<=6	T1	N0+NX	M0	Yes	Married	Metropolitan	>=75000$	None	142	Alive	2010	Alive	4.8	60-69	2010-2013	0
864	1154727	No/Unknown	63	White	White	4-10	Gleason Score<=6	T1	N0+NX	M0	Yes	Married	Metropolitan	>=75000$	None	141	Alive	2010	Alive	5.1	60-69	2010-2013	0
865	1154729	No/Unknown	59	Black	Black	4-10	Gleason Score<=6	T1	N0+NX	M0	No/Unknown	Single	Metropolitan	>=75000$	None	141	Alive	2010	Alive	6	<60	2010-2013	0
866	1154735	No/Unknown	62	White	White	4-10	Gleason Score<=6	T1	N0+NX	M0	Yes	Other	Metropolitan	>=75000$	None	69	Other	2011	Diseases of Heart	5.3	60-69	2010-2013	0
867	1154769	No/Unknown	76	White	White	4-10	Gleason Score=7	T1	N0+NX	M0	Yes	Married	Metropolitan	>=75000$	None	128	Other	2010	Other Cause of Death	6.8	70-79	2010-2013	0
868	1154772	No/Unknown	75	White	White	10-20	Gleason Score=7	T1	N0+NX	M0	No/Unknown	Married	Metropolitan	>=75000$	None	81	Other	2010	Diseases of Heart	12.2	70-79	2010-2013	0
869	1154798	No/Unknown	56	White	White	>=20	Gleason Score>=8	T2	N0+NX	M0	No/Unknown	Other	Metropolitan	>=75000$	None	65	Other	2010	Prostate	26.9	<60	2010-2013	0
870	1154821	No/Unknown	67	Black	Black	4-10	Gleason Score=7	T2	N0+NX	M0	No/Unknown	Other	Metropolitan	>=75000$	None	142	Alive	2010	Alive	4.7	60-69	2010-2013	0
871	1154829	No/Unknown	55	Black	Black	4-10	Gleason Score=7	T2	N0+NX	M0	No/Unknown	Single	Metropolitan	>=75000$	RP	141	Alive	2010	Alive	7.7	<60	2010-2013	0
872	1154832	No/Unknown	73	White	White	>=20	Gleason Score=7	T1	N0+NX	M0	No/Unknown	Married	Metropolitan	>=75000$	None	79	Other	2010	Prostate	98	70-79	2010-2013	0
873	1154835	No/Unknown	60	White	White	4-10	Gleason Score=7	T2	N0+NX	M0	No/Unknown	Single	Metropolitan	>=75000$	RP	141	Alive	2010	Alive	5.1	60-69	2010-2013	0
874	1154864	No/Unknown	57	Black	Black	<=4	Gleason Score<=6	T1	N0+NX	M0	No/Unknown	Other	Metropolitan	>=75000$	None	141	Alive	2010	Alive	3.4	<60	2010-2013	0
875	1154872	No/Unknown	78	White	White	10-20	Gleason Score<=6	T1	N0+NX	M0	Yes	Other	Metropolitan	>=75000$	None	141	Alive	2010	Alive	14.9	70-79	2010-2013	0
876	1154898	No/Unknown	74	White	White	10-20	Gleason Score<=6	T2	N0+NX	M0	No/Unknown	Other	Metropolitan	>=75000$	None	140	Alive	2010	Alive	10.3	70-79	2010-2013	0
877	1154900	No/Unknown	62	Asian or Pacific Islander	Other	4-10	Gleason Score=7	T2	N0+NX	M0	No/Unknown	Married	Metropolitan	>=75000$	RP	140	Alive	2010	Alive	7.1	60-69	2010-2013	0
878	1154910	No/Unknown	58	Black	Black	4-10	Gleason Score=7	T1	N0+NX	M0	Yes	Single	Metropolitan	>=75000$	None	140	Alive	2010	Alive	7	<60	2010-2013	0
879	1154914	No/Unknown	49	Black	Black	4-10	Gleason Score<=6	T2	N0+NX	M0	No/Unknown	Other	Metropolitan	>=75000$	None	108	Other	2010	Cerebrovascular Diseases	6.2	<60	2010-2013	0
880	1154945	No/Unknown	57	White	White	4-10	Gleason Score<=6	T2	N0+NX	M0	No/Unknown	Married	Metropolitan	>=75000$	RP	141	Alive	2010	Alive	6.6	<60	2010-2013	0
881	1154953	No/Unknown	80	Black	Black	10-20	Gleason Score<=6	T1	N0+NX	M0	No/Unknown	Single	Metropolitan	>=75000$	None	135	Other	2010	Other Cause of Death	13.4	>=80	2010-2013	0
882	1154967	No/Unknown	63	White	White	4-10	Gleason Score<=6	T1	N0+NX	M0	No/Unknown	Other	Metropolitan	>=75000$	None	141	Alive	2010	Alive	5.8	60-69	2010-2013	0
883	1154970	No/Unknown	72	Asian or Pacific Islander	Other	4-10	Gleason Score=7	T2	N0+NX	M0	No/Unknown	Married	Metropolitan	>=75000$	RP	141	Alive	2010	Alive	4.5	70-79	2010-2013	0
884	1154972	No/Unknown	68	White	White	4-10	Gleason Score<=6	T2	N0+NX	M0	No/Unknown	Married	Metropolitan	>=75000$	RP	141	Alive	2010	Alive	5.2	60-69	2010-2013	0
885	1155019	No/Unknown	60	White	White	4-10	Gleason Score<=6	T3	N0+NX	M0	No/Unknown	Married	Metropolitan	>=75000$	RP	141	Alive	2010	Alive	5	60-69	2010-2013	0
886	1155022	No/Unknown	62	White	White	4-10	Gleason Score<=6	T1	N0+NX	M0	No/Unknown	Other	Metropolitan	>=75000$	None	138	Alive	2010	Alive	4.2	60-69	2010-2013	0
887	1155033	No/Unknown	76	White	White	4-10	Gleason Score=7	T2	N0+NX	M0	Yes	Married	Metropolitan	>=75000$	None	140	Alive	2010	Alive	6.3	70-79	2010-2013	0
888	1155072	No/Unknown	53	White	White	4-10	Gleason Score<=6	T2	N0+NX	M0	No/Unknown	Married	Metropolitan	>=75000$	RP	135	Alive	2010	Alive	8	<60	2010-2013	0
889	1155174	No/Unknown	64	White	White	4-10	Gleason Score=7	T1	N0+NX	M0	No/Unknown	Married	Metropolitan	>=75000$	None	68	Other	2010	Cerebrovascular Diseases	7.7	60-69	2010-2013	0
890	1155181	No/Unknown	65	White	White	4-10	Gleason Score<=6	T1	N0+NX	M0	Yes	Married	Metropolitan	>=75000$	None	142	Alive	2010	Alive	5.8	60-69	2010-2013	0
891	1155182	No/Unknown	65	White	White	4-10	Gleason Score<=6	T1	N0+NX	M0	No/Unknown	Married	Metropolitan	>=75000$	None	142	Alive	2010	Alive	7.7	60-69	2010-2013	0
892	1155202	No/Unknown	68	White	White	4-10	Gleason Score=7	T1	N0+NX	M0	No/Unknown	Married	Metropolitan	>=75000$	None	107	Alive	2013	Alive	5.1	60-69	2010-2013	0
893	1155219	No/Unknown	70	White	White	10-20	Gleason Score<=6	T2	N0+NX	M0	Yes	Married	Metropolitan	>=75000$	None	130	Other	2010	Hypertension without Heart Disease	11	70-79	2010-2013	0
894	1155220	No/Unknown	70	White	White	4-10	Gleason Score<=6	T2	N0+NX	M0	No/Unknown	Married	Metropolitan	>=75000$	RP	137	Other	2010	Diseases of Heart	4.4	70-79	2010-2013	0
895	1155221	No/Unknown	66	White	White	>=20	Gleason Score=7	T1	N0+NX	M1	No/Unknown	Other	Metropolitan	>=75000$	None	15	Other	2010	Non-Hodgkin Lymphoma	33.1	60-69	2010-2013	0
896	1155224	No/Unknown	58	White	White	10-20	Gleason Score<=6	T2	N0+NX	M0	Yes	Married	Metropolitan	>=75000$	None	141	Alive	2010	Alive	11.3	<60	2010-2013	0
897	1155227	No/Unknown	70	White	White	<=4	Gleason Score<=6	T1	N0+NX	M0	Yes	Married	Metropolitan	>=75000$	Other	84	Other	2010	Cerebrovascular Diseases	3.4	70-79	2010-2013	0
898	1155251	No/Unknown	66	White	White	4-10	Gleason Score<=6	T2	N0+NX	M0	No/Unknown	Married	Metropolitan	>=75000$	RP	141	Alive	2010	Alive	7	60-69	2010-2013	0
899	1155257	No/Unknown	63	White	White	4-10	Gleason Score<=6	T1	N0+NX	M0	No/Unknown	Other	Metropolitan	>=75000$	None	141	Alive	2010	Alive	8	60-69	2010-2013	0
900	1155260	No/Unknown	67	White	White	4-10	Gleason Score<=6	T3	N0+NX	M0	No/Unknown	Married	Metropolitan	>=75000$	RP	141	Alive	2010	Alive	6.7	60-69	2010-2013	0
901	1155262	No/Unknown	74	White	White	4-10	Gleason Score<=6	T1	N0+NX	M0	Yes	Married	Metropolitan	>=75000$	None	117	Other	2010	Other Cause of Death	8.1	70-79	2010-2013	0
902	1155265	No/Unknown	66	White	White	10-20	Gleason Score=7	T2	N0+NX	M0	Yes	Married	Metropolitan	>=75000$	None	141	Alive	2010	Alive	11.1	60-69	2010-2013	0
903	1155271	No/Unknown	48	White	White	10-20	Gleason Score<=6	T1	N0+NX	M0	No/Unknown	Married	Metropolitan	>=75000$	None	141	Alive	2010	Alive	12.8	<60	2010-2013	0
904	1155275	No/Unknown	57	Black	Black	4-10	Gleason Score>=8	T2	N0+NX	M0	Yes	Single	Metropolitan	>=75000$	None	44	Other	2010	Pancreas	4.4	<60	2010-2013	0
905	1155286	No/Unknown	71	White	White	10-20	Gleason Score<=6	T1	N0+NX	M0	Yes	Other	Metropolitan	>=75000$	None	141	Alive	2010	Alive	10.7	70-79	2010-2013	0
906	1155311	No/Unknown	80	White	White	>=20	Gleason Score<=6	T1	N0+NX	M0	Yes	Married	Metropolitan	>=75000$	None	78	Other	2010	Diseases of Heart	25.9	>=80	2010-2013	0
907	1155318	No/Unknown	83	White	White	>=20	Gleason Score=7	T1	N0+NX	M0	No/Unknown	Married	Metropolitan	>=75000$	None	33	Other	2010	Diseases of Heart	23.4	>=80	2010-2013	0
908	1155342	No/Unknown	74	Black	Black	10-20	Gleason Score>=8	T3	N1	M0	No/Unknown	Married	Metropolitan	>=75000$	Other	6	Other	2010	Prostate	13.2	70-79	2010-2013	0
909	1155354	No/Unknown	71	White	White	10-20	Gleason Score<=6	T1	N0+NX	M0	No/Unknown	Married	Metropolitan	>=75000$	None	110	Other	2010	Diseases of Heart	10.3	70-79	2010-2013	0
910	1155358	No/Unknown	79	White	White	4-10	Gleason Score>=8	T2	N0+NX	M0	Yes	Married	Metropolitan	>=75000$	None	43	Other	2010	Soft Tissue including Heart	6.1	70-79	2010-2013	0
911	1155359	No/Unknown	65	White	White	4-10	Gleason Score<=6	T1	N0+NX	M0	No/Unknown	Married	Metropolitan	>=75000$	None	139	Alive	2010	Alive	5.5	60-69	2010-2013	0
912	1155371	No/Unknown	82	White	White	>=20	Gleason Score=7	T1	N1	M1	No/Unknown	Married	Metropolitan	>=75000$	None	60	Other	2010	Prostate	56.9	>=80	2010-2013	0
913	1155374	No/Unknown	52	White	White	4-10	Gleason Score<=6	T1	N0+NX	M0	Yes	Married	Metropolitan	>=75000$	None	139	Alive	2010	Alive	5.2	<60	2010-2013	0
914	1155418	No/Unknown	65	Asian or Pacific Islander	Other	<=4	Gleason Score<=6	T1	N0+NX	M0	No/Unknown	Married	Metropolitan	>=75000$	Other	91	Other	2010	State DC not available or state DC available but no COD	2.4	60-69	2010-2013	0
915	1155429	No/Unknown	66	Black	Black	4-10	Gleason Score<=6	T1	N0+NX	M0	No/Unknown	Other	Metropolitan	>=75000$	None	141	Alive	2010	Alive	8.9	60-69	2010-2013	0
916	1155444	No/Unknown	72	Asian or Pacific Islander	Other	4-10	Gleason Score<=6	T1	N0+NX	M0	No/Unknown	Married	Metropolitan	>=75000$	None	56	Other	2010	Lung and Bronchus	7.1	70-79	2010-2013	0
917	1155456	No/Unknown	60	White	White	10-20	Gleason Score<=6	T2	N0+NX	M0	No/Unknown	Single	Metropolitan	>=75000$	RP	142	Alive	2010	Alive	15	60-69	2010-2013	0
918	1155494	No/Unknown	69	Black	Black	4-10	Gleason Score<=6	T1	N0+NX	M0	No/Unknown	Married	Metropolitan	>=75000$	None	141	Alive	2010	Alive	6	60-69	2010-2013	0
919	1155531	No/Unknown	61	Asian or Pacific Islander	Other	4-10	Gleason Score=7	T3	N0+NX	M0	No/Unknown	Married	Metropolitan	>=75000$	RP	143	Alive	2010	Alive	6.9	60-69	2010-2013	0
920	1155535	No/Unknown	70	White	White	4-10	Gleason Score<=6	T1	N0+NX	M0	No/Unknown	Married	Metropolitan	>=75000$	None	139	Alive	2010	Alive	7.4	70-79	2010-2013	0
921	1155547	No/Unknown	60	Asian or Pacific Islander	Other	4-10	Gleason Score=7	T2	N0+NX	M0	No/Unknown	Married	Metropolitan	>=75000$	RP	122	Other	2010	Pancreas	5.7	60-69	2010-2013	0
922	1155604	No/Unknown	68	Asian or Pacific Islander	Other	4-10	Gleason Score<=6	T2	N0+NX	M0	No/Unknown	Other	Metropolitan	>=75000$	RP	140	Alive	2010	Alive	5.5	60-69	2010-2013	0
923	1155606	No/Unknown	68	Asian or Pacific Islander	Other	4-10	Gleason Score<=6	T1	N0+NX	M0	No/Unknown	Married	Metropolitan	>=75000$	None	139	Alive	2010	Alive	4.6	60-69	2010-2013	0
924	1155615	No/Unknown	55	Asian or Pacific Islander	Other	4-10	Gleason Score<=6	T1	N0+NX	M0	Yes	Married	Metropolitan	>=75000$	None	51	Alive	2010	Alive	5.9	<60	2010-2013	0
925	1155646	No/Unknown	49	Black	Black	10-20	Gleason Score=7	T2	N0+NX	M0	No/Unknown	Married	Metropolitan	>=75000$	RP	139	Alive	2010	Alive	11.7	<60	2010-2013	0
926	1155658	No/Unknown	58	White	White	>=20	Gleason Score>=8	T2	N0+NX	M0	Yes	Married	Metropolitan	>=75000$	None	139	Alive	2010	Alive	98	<60	2010-2013	0
927	1155755	No/Unknown	55	White	White	4-10	Gleason Score<=6	T1	N0+NX	M0	No/Unknown	Single	Metropolitan	>=75000$	None	77	Alive	2015	Alive	4.4	<60	2014-2017	0
928	1155822	No/Unknown	72	White	White	4-10	Gleason Score<=6	T1	N0+NX	M0	Yes	Married	Metropolitan	>=75000$	None	123	Other	2010	Cerebrovascular Diseases	6.1	70-79	2010-2013	0
929	1155828	No/Unknown	72	White	White	4-10	Gleason Score<=6	T1	N0+NX	M0	Yes	Married	Metropolitan	>=75000$	None	137	Alive	2010	Alive	7.3	70-79	2010-2013	0
930	1155856	No/Unknown	63	White	White	4-10	Gleason Score<=6	T1	N0+NX	M0	No/Unknown	Other	Metropolitan	>=75000$	None	137	Alive	2010	Alive	7.6	60-69	2010-2013	0
931	1155869	No/Unknown	59	Asian or Pacific Islander	Other	4-10	Gleason Score>=8	T2	N0+NX	M0	No/Unknown	Married	Metropolitan	>=75000$	RP	138	Alive	2010	Alive	8.1	<60	2010-2013	0
932	1155871	No/Unknown	61	Asian or Pacific Islander	Other	4-10	Gleason Score=7	T1	N0+NX	M0	No/Unknown	Married	Metropolitan	>=75000$	None	137	Alive	2010	Alive	6.5	60-69	2010-2013	0
933	1155882	No/Unknown	66	White	White	4-10	Gleason Score<=6	T1	N0+NX	M0	Yes	Single	Metropolitan	>=75000$	None	137	Alive	2010	Alive	6.7	60-69	2010-2013	0
934	1155892	No/Unknown	74	White	White	4-10	Gleason Score<=6	T1	N0+NX	M0	Yes	Married	Metropolitan	>=75000$	None	137	Alive	2010	Alive	8	70-79	2010-2013	0
935	1155894	No/Unknown	62	Asian or Pacific Islander	Other	4-10	Gleason Score<=6	T1	N0+NX	M0	Yes	Married	Metropolitan	>=75000$	None	138	Alive	2010	Alive	8.2	60-69	2010-2013	0
936	1155996	No/Unknown	68	White	White	4-10	Gleason Score<=6	T1	N0+NX	M0	No/Unknown	Married	Metropolitan	>=75000$	None	142	Alive	2010	Alive	5.1	60-69	2010-2013	0
937	1156005	No/Unknown	67	White	White	10-20	Gleason Score=7	T3	N0+NX	M0	No/Unknown	Married	Metropolitan	>=75000$	RP	117	Alive	2012	Alive	12	60-69	2010-2013	0
938	1156014	No/Unknown	67	White	White	4-10	Gleason Score<=6	T1	N0+NX	M0	No/Unknown	Married	Metropolitan	>=75000$	None	139	Alive	2010	Alive	6.8	60-69	2010-2013	0
939	1156045	No/Unknown	72	White	White	<=4	Gleason Score<=6	T2	N0+NX	M0	Yes	Other	Metropolitan	>=75000$	None	139	Alive	2010	Alive	3.7	70-79	2010-2013	0
940	1156056	No/Unknown	63	White	White	10-20	Gleason Score<=6	T1	N0+NX	M0	No/Unknown	Married	Metropolitan	>=75000$	None	139	Alive	2010	Alive	10.4	60-69	2010-2013	0
941	1156063	No/Unknown	65	White	White	4-10	Gleason Score<=6	T1	N0+NX	M0	No/Unknown	Other	Metropolitan	>=75000$	None	140	Alive	2010	Alive	4.5	60-69	2010-2013	0
942	1156067	No/Unknown	49	White	White	4-10	Gleason Score<=6	T2	N0+NX	M0	No/Unknown	Married	Metropolitan	>=75000$	RP	138	Alive	2010	Alive	6.8	<60	2010-2013	0
943	1156074	No/Unknown	62	White	White	4-10	Gleason Score<=6	T1	N0+NX	M0	Yes	Married	Metropolitan	>=75000$	None	138	Alive	2010	Alive	5	60-69	2010-2013	0
944	1156101	No/Unknown	66	White	White	4-10	Gleason Score<=6	T2	N0+NX	M0	No/Unknown	Single	Metropolitan	>=75000$	RP	142	Alive	2010	Alive	5.9	60-69	2010-2013	0
945	1156132	No/Unknown	55	White	White	4-10	Gleason Score<=6	T3	N0+NX	M0	Yes	Other	Metropolitan	>=75000$	RP	142	Alive	2010	Alive	6.7	<60	2010-2013	0
946	1156134	No/Unknown	70	White	White	4-10	Gleason Score>=8	T1	N0+NX	M0	Yes	Other	Metropolitan	>=75000$	None	93	Other	2010	Prostate	8.2	70-79	2010-2013	0
947	1156143	No/Unknown	74	White	White	4-10	Gleason Score<=6	T1	N0+NX	M0	No/Unknown	Single	Metropolitan	>=75000$	None	100	Other	2010	Alzheimers (ICD-9 and 10 only)	5.5	70-79	2010-2013	0
948	1156173	No/Unknown	63	Black	Black	10-20	Gleason Score=7	T1	N0+NX	M0	No/Unknown	Single	Metropolitan	>=75000$	None	55	Other	2010	Diseases of Heart	10.2	60-69	2010-2013	0
949	1156175	No/Unknown	63	White	White	4-10	Gleason Score<=6	T1	N0+NX	M0	Yes	Married	Metropolitan	>=75000$	None	140	Alive	2010	Alive	5.2	60-69	2010-2013	0
950	1156195	No/Unknown	71	White	White	4-10	Gleason Score<=6	T1	N0+NX	M0	No/Unknown	Other	Metropolitan	>=75000$	None	139	Alive	2010	Alive	4.6	70-79	2010-2013	0
951	1156207	No/Unknown	64	Black	Black	4-10	Gleason Score<=6	T2	N0+NX	M0	No/Unknown	Other	Metropolitan	>=75000$	RP	141	Alive	2010	Alive	5.7	60-69	2010-2013	0
952	1156209	No/Unknown	63	White	White	4-10	Gleason Score=7	T2	N0+NX	M0	No/Unknown	Married	Metropolitan	>=75000$	RP	142	Alive	2010	Alive	8.5	60-69	2010-2013	0
953	1156210	No/Unknown	58	White	White	4-10	Gleason Score<=6	T2	N0+NX	M0	No/Unknown	Married	Metropolitan	>=75000$	RP	141	Alive	2010	Alive	9.7	<60	2010-2013	0
954	1156213	No/Unknown	71	Asian or Pacific Islander	Other	10-20	Gleason Score<=6	T2	N0+NX	M0	No/Unknown	Married	Metropolitan	>=75000$	RP	141	Alive	2010	Alive	13.6	70-79	2010-2013	0
955	1156216	No/Unknown	67	White	White	4-10	Gleason Score=7	T2	N0+NX	M0	No/Unknown	Married	Metropolitan	>=75000$	RP	142	Alive	2010	Alive	5	60-69	2010-2013	0
956	1156222	No/Unknown	65	White	White	4-10	Gleason Score=7	T2	N0+NX	M0	No/Unknown	Married	Metropolitan	>=75000$	RP	143	Alive	2010	Alive	8.4	60-69	2010-2013	0
957	1156227	No/Unknown	59	White	White	4-10	Gleason Score<=6	T1	N0+NX	M0	Yes	Married	Metropolitan	>=75000$	None	53	Other	2010	Diseases of Heart	6.7	<60	2010-2013	0
958	1156228	No/Unknown	56	White	White	4-10	Gleason Score<=6	T2	N0+NX	M0	No/Unknown	Married	Metropolitan	>=75000$	RP	142	Alive	2010	Alive	5.7	<60	2010-2013	0
959	1156229	No/Unknown	66	White	White	4-10	Gleason Score<=6	T3	N0+NX	M0	No/Unknown	Married	Metropolitan	>=75000$	RP	140	Alive	2010	Alive	5.6	60-69	2010-2013	0
960	1156231	No/Unknown	77	Asian or Pacific Islander	Other	10-20	Gleason Score>=8	T2	N1	M0	Yes	Married	Metropolitan	>=75000$	RP	139	Alive	2010	Alive	12	70-79	2010-2013	0
961	1156233	No/Unknown	49	White	White	4-10	Gleason Score<=6	T3	N0+NX	M0	Yes	Single	Metropolitan	>=75000$	RP	141	Alive	2010	Alive	10	<60	2010-2013	0
962	1156234	No/Unknown	70	White	White	4-10	Gleason Score>=8	T2	N0+NX	M0	No/Unknown	Married	Metropolitan	>=75000$	RP	143	Alive	2010	Alive	5.6	70-79	2010-2013	0
963	1156237	No/Unknown	63	White	White	4-10	Gleason Score<=6	T2	N0+NX	M0	No/Unknown	Married	Metropolitan	>=75000$	RP	71	Other	2010	Pancreas	5.5	60-69	2010-2013	0
964	1156243	No/Unknown	60	Asian or Pacific Islander	Other	4-10	Gleason Score<=6	T2	N0+NX	M0	No/Unknown	Married	Metropolitan	>=75000$	RP	143	Alive	2010	Alive	6.4	60-69	2010-2013	0
965	1156249	No/Unknown	56	Asian or Pacific Islander	Other	4-10	Gleason Score<=6	T2	N0+NX	M0	No/Unknown	Married	Metropolitan	>=75000$	RP	142	Alive	2010	Alive	5	<60	2010-2013	0
966	1156253	No/Unknown	60	Asian or Pacific Islander	Other	4-10	Gleason Score=7	T2	N0+NX	M0	No/Unknown	Married	Metropolitan	>=75000$	RP	141	Alive	2010	Alive	5.4	60-69	2010-2013	0
967	1156254	No/Unknown	58	Asian or Pacific Islander	Other	4-10	Gleason Score<=6	T3	N0+NX	M0	No/Unknown	Married	Metropolitan	>=75000$	RP	138	Alive	2010	Alive	4.5	<60	2010-2013	0
968	1156265	No/Unknown	73	White	White	4-10	Gleason Score=7	T1	N0+NX	M0	Yes	Married	Metropolitan	>=75000$	None	45	Other	2010	Other Infectious and Parasitic Diseases including HIV	9.2	70-79	2010-2013	0
969	1156269	No/Unknown	66	White	White	4-10	Gleason Score<=6	T2	N0+NX	M0	No/Unknown	Other	Metropolitan	>=75000$	RP	143	Alive	2010	Alive	4.7	60-69	2010-2013	0
970	1156275	No/Unknown	49	Black	Black	10-20	Gleason Score<=6	T2	N0+NX	M0	No/Unknown	Married	Metropolitan	>=75000$	RP	140	Alive	2010	Alive	17.4	<60	2010-2013	0
971	1156277	No/Unknown	74	White	White	4-10	Gleason Score<=6	T1	N0+NX	M0	No/Unknown	Other	Metropolitan	>=75000$	None	139	Alive	2010	Alive	7.1	70-79	2010-2013	0
972	1156300	No/Unknown	66	Black	Black	10-20	Gleason Score<=6	T1	N0+NX	M0	Yes	Married	Metropolitan	>=75000$	None	131	Alive	2011	Alive	10.1	60-69	2010-2013	0
973	1156306	No/Unknown	65	Asian or Pacific Islander	Other	4-10	Gleason Score<=6	T1	N0+NX	M0	No/Unknown	Married	Metropolitan	>=75000$	None	105	Other	2010	Nephritis, Nephrotic Syndrome and Nephrosis	8	60-69	2010-2013	0
974	1156313	No/Unknown	61	Asian or Pacific Islander	Other	4-10	Gleason Score=7	T1	N0+NX	M0	No/Unknown	Married	Metropolitan	>=75000$	None	87	Other	2010	Prostate	8.3	60-69	2010-2013	0
975	1156324	No/Unknown	72	White	White	>=20	Gleason Score>=8	T1	N0+NX	M0	No/Unknown	Other	Metropolitan	>=75000$	None	140	Alive	2010	Alive	82	70-79	2010-2013	0
976	1156331	No/Unknown	65	Asian or Pacific Islander	Other	4-10	Gleason Score>=8	T2	N0+NX	M0	No/Unknown	Married	Metropolitan	>=75000$	RP	141	Alive	2010	Alive	5.8	60-69	2010-2013	0
977	1156334	No/Unknown	67	Black	Black	4-10	Gleason Score<=6	T1	N0+NX	M0	No/Unknown	Married	Metropolitan	>=75000$	None	140	Alive	2010	Alive	7.5	60-69	2010-2013	0
978	1156336	No/Unknown	63	White	White	4-10	Gleason Score<=6	T1	N0+NX	M0	No/Unknown	Other	Metropolitan	>=75000$	None	65	Other	2010	Prostate	5.3	60-69	2010-2013	0
979	1156340	No/Unknown	75	Asian or Pacific Islander	Other	10-20	Gleason Score=7	T1	N0+NX	M0	Yes	Other	Metropolitan	>=75000$	None	139	Alive	2010	Alive	10.7	70-79	2010-2013	0
980	1156342	No/Unknown	70	White	White	4-10	Gleason Score<=6	T1	N0+NX	M0	No/Unknown	Married	Metropolitan	>=75000$	None	140	Alive	2010	Alive	8.1	70-79	2010-2013	0
981	1156359	No/Unknown	75	Asian or Pacific Islander	Other	4-10	Gleason Score>=8	T1	N0+NX	M0	Yes	Married	Metropolitan	>=75000$	None	139	Alive	2010	Alive	7.4	70-79	2010-2013	0
982	1156385	No/Unknown	72	Asian or Pacific Islander	Other	4-10	Gleason Score<=6	T1	N0+NX	M0	No/Unknown	Married	Metropolitan	>=75000$	None	78	Other	2010	Diabetes Mellitus	7.3	70-79	2010-2013	0
983	1156427	No/Unknown	64	White	White	4-10	Gleason Score<=6	T1	N0+NX	M0	Yes	Married	Metropolitan	>=75000$	None	137	Alive	2010	Alive	5	60-69	2010-2013	0
984	1156431	No/Unknown	56	Asian or Pacific Islander	Other	4-10	Gleason Score<=6	T1	N0+NX	M0	No/Unknown	Married	Metropolitan	>=75000$	None	137	Alive	2010	Alive	4.5	<60	2010-2013	0
985	1156434	No/Unknown	69	White	White	4-10	Gleason Score<=6	T1	N0+NX	M0	No/Unknown	Married	Metropolitan	>=75000$	None	137	Alive	2010	Alive	7.8	60-69	2010-2013	0
986	1156441	No/Unknown	73	White	White	10-20	Gleason Score<=6	T3	N0+NX	M0	No/Unknown	Other	Metropolitan	>=75000$	RP	138	Alive	2010	Alive	16.3	70-79	2010-2013	0
987	1156451	No/Unknown	77	White	White	>=20	Gleason Score<=6	T1	N0+NX	M0	No/Unknown	Other	Metropolitan	>=75000$	None	68	Other	2010	Other Cause of Death	20.5	70-79	2010-2013	0
988	1156468	No/Unknown	69	White	White	4-10	Gleason Score<=6	T1	N0+NX	M0	No/Unknown	Other	Metropolitan	>=75000$	None	137	Alive	2010	Alive	4.4	60-69	2010-2013	0
989	1156560	No/Unknown	72	Asian or Pacific Islander	Other	4-10	Gleason Score<=6	T1	N0+NX	M0	No/Unknown	Married	Metropolitan	>=75000$	None	139	Alive	2010	Alive	4.1	70-79	2010-2013	0
990	1156632	No/Unknown	65	White	White	4-10	Gleason Score=7	T3	N0+NX	M0	Yes	Married	Metropolitan	>=75000$	RP	138	Alive	2010	Alive	8.5	60-69	2010-2013	0
991	1156634	No/Unknown	64	White	White	4-10	Gleason Score=7	T3	N0+NX	M0	No/Unknown	Married	Metropolitan	>=75000$	RP	138	Alive	2010	Alive	5.3	60-69	2010-2013	0
992	1156637	No/Unknown	66	White	White	>=20	Gleason Score<=6	T2	N0+NX	M0	No/Unknown	Married	Metropolitan	>=75000$	RP	4	Other	2010	Prostate	22.4	60-69	2010-2013	0
993	1156639	No/Unknown	75	Asian or Pacific Islander	Other	10-20	Gleason Score<=6	T1	N0+NX	M0	No/Unknown	Other	Metropolitan	>=75000$	None	139	Alive	2010	Alive	10.4	70-79	2010-2013	0
994	1156641	No/Unknown	52	White	White	<=4	Gleason Score<=6	T1	N0+NX	M0	No/Unknown	Married	Metropolitan	>=75000$	Other	139	Alive	2010	Alive	0.8	<60	2010-2013	0
995	1156642	No/Unknown	76	White	White	4-10	Gleason Score<=6	T2	N0+NX	M0	No/Unknown	Other	Metropolitan	>=75000$	RP	139	Alive	2010	Alive	7.5	70-79	2010-2013	0
996	1156643	No/Unknown	81	White	White	10-20	Gleason Score=7	T2	N0+NX	M0	No/Unknown	Married	Metropolitan	>=75000$	None	138	Alive	2010	Alive	12.2	>=80	2010-2013	0
997	1156646	No/Unknown	70	White	White	10-20	Gleason Score<=6	T2	N0+NX	M0	No/Unknown	Married	Metropolitan	>=75000$	RP	66	Other	2010	State DC not available or state DC available but no COD	13	70-79	2010-2013	0
998	1156647	No/Unknown	72	White	White	10-20	Gleason Score<=6	T1	N0+NX	M0	Yes	Married	Metropolitan	>=75000$	None	88	Other	2010	Diseases of Heart	10.1	70-79	2010-2013	0
999	1156649	No/Unknown	81	White	White	>=20	Gleason Score>=8	T2	N0+NX	M0	No/Unknown	Other	Metropolitan	>=75000$	None	80	Other	2010	Prostate	47	>=80	2010-2013	0
1000	1156673	No/Unknown	68	Black	Black	4-10	Gleason Score=7	T2	N0+NX	M0	Yes	Married	Metropolitan	>=75000$	None	138	Alive	2010	Alive	6.4	60-69	2010-2013	0
1001	1156729	No/Unknown	67	White	White	4-10	Gleason Score=7	T3	N0+NX	M0	No/Unknown	Married	Metropolitan	>=75000$	RP	139	Alive	2010	Alive	4.7	60-69	2010-2013	0
1002	1156732	No/Unknown	68	Asian or Pacific Islander	Other	4-10	Gleason Score<=6	T2	N0+NX	M0	No/Unknown	Married	Metropolitan	>=75000$	None	139	Alive	2010	Alive	8.5	60-69	2010-2013	0
1003	1156734	No/Unknown	52	White	White	4-10	Gleason Score=7	T2	N0+NX	M0	No/Unknown	Married	Metropolitan	>=75000$	RP	139	Alive	2010	Alive	6.9	<60	2010-2013	0
1004	1156737	No/Unknown	68	White	White	4-10	Gleason Score=7	T2	N0+NX	M0	No/Unknown	Single	Metropolitan	>=75000$	RP	139	Alive	2010	Alive	5	60-69	2010-2013	0
1005	1156771	No/Unknown	60	Black	Black	4-10	Gleason Score>=8	T2	N0+NX	M0	No/Unknown	Other	Metropolitan	>=75000$	None	139	Alive	2010	Alive	5.5	60-69	2010-2013	0
1006	1156772	No/Unknown	75	White	White	4-10	Gleason Score<=6	T2	N0+NX	M0	Yes	Married	Metropolitan	>=75000$	None	21	Other	2010	Chronic Obstructive Pulmonary Disease and Allied Cond	5.4	70-79	2010-2013	0
1007	1156775	No/Unknown	49	White	White	4-10	Gleason Score<=6	T2	N0+NX	M0	Yes	Other	Metropolitan	>=75000$	None	139	Alive	2010	Alive	6.8	<60	2010-2013	0
1008	1156778	No/Unknown	65	White	White	>=20	Gleason Score=7	T2	N0+NX	M0	No/Unknown	Married	Metropolitan	>=75000$	None	139	Alive	2010	Alive	28.8	60-69	2010-2013	0
1009	1156794	No/Unknown	67	White	White	4-10	Gleason Score<=6	T1	N0+NX	M0	Yes	Other	Metropolitan	>=75000$	None	139	Alive	2010	Alive	4.9	60-69	2010-2013	0
1010	1156800	No/Unknown	84	White	White	>=20	Gleason Score>=8	T1	N0+NX	M0	No/Unknown	Other	Metropolitan	>=75000$	None	82	Other	2010	Prostate	33	>=80	2010-2013	0
1011	1156803	No/Unknown	67	White	White	4-10	Gleason Score<=6	T1	N0+NX	M0	Yes	Married	Metropolitan	>=75000$	None	138	Alive	2010	Alive	6.2	60-69	2010-2013	0
1012	1156808	No/Unknown	56	White	White	4-10	Gleason Score<=6	T2	N0+NX	M0	No/Unknown	Single	Metropolitan	>=75000$	RP	140	Alive	2010	Alive	4.1	<60	2010-2013	0
1013	1156811	No/Unknown	66	White	White	10-20	Gleason Score<=6	T1	N0+NX	M0	No/Unknown	Other	Metropolitan	>=75000$	None	138	Alive	2010	Alive	11	60-69	2010-2013	0
1014	1156813	No/Unknown	79	White	White	>=20	Gleason Score=7	T1	N0+NX	M0	Yes	Other	Metropolitan	>=75000$	None	94	Other	2010	Diseases of Heart	63	70-79	2010-2013	0
1015	1156835	No/Unknown	68	White	White	<=4	Gleason Score=7	T2	N0+NX	M0	No/Unknown	Married	Metropolitan	>=75000$	RP	139	Alive	2010	Alive	3.2	60-69	2010-2013	0
1016	1156861	No/Unknown	61	White	White	4-10	Gleason Score<=6	T1	N0+NX	M0	Yes	Married	Metropolitan	>=75000$	None	143	Alive	2010	Alive	7.6	60-69	2010-2013	0
1017	1156873	No/Unknown	58	Asian or Pacific Islander	Other	4-10	Gleason Score<=6	T2	N0+NX	M0	No/Unknown	Married	Metropolitan	>=75000$	RP	142	Alive	2010	Alive	6.1	<60	2010-2013	0
1018	1156878	No/Unknown	73	White	White	4-10	Gleason Score>=8	T1	N0+NX	M0	No/Unknown	Married	Metropolitan	>=75000$	None	140	Alive	2010	Alive	7.4	70-79	2010-2013	0
1019	1156887	No/Unknown	82	Asian or Pacific Islander	Other	4-10	Gleason Score=7	T1	N0+NX	M0	No/Unknown	Married	Metropolitan	>=75000$	None	141	Alive	2010	Alive	7.1	>=80	2010-2013	0
1020	1156939	No/Unknown	50	Black	Black	4-10	Gleason Score=7	T2	N0+NX	M0	No/Unknown	Single	Metropolitan	>=75000$	RP	142	Alive	2010	Alive	4.8	<60	2010-2013	0
1021	1156988	No/Unknown	78	White	White	>=20	Gleason Score=7	T2	N0+NX	M0	Yes	Other	Metropolitan	>=75000$	None	107	Alive	2010	Alive	98	70-79	2010-2013	0
1022	1156991	No/Unknown	79	White	White	4-10	Gleason Score=7	T2	N0+NX	M0	Yes	Single	Metropolitan	>=75000$	None	141	Alive	2010	Alive	4.1	70-79	2010-2013	0
1023	1157084	No/Unknown	62	Black	Black	>=20	Gleason Score>=8	T4	N1	M1	No/Unknown	Other	Metropolitan	>=75000$	None	35	Other	2010	Prostate	98	60-69	2010-2013	0
1024	1157117	No/Unknown	63	White	White	4-10	Gleason Score>=8	T3	N0+NX	M0	No/Unknown	Single	Metropolitan	>=75000$	RP	37	Alive	2010	Alive	8	60-69	2010-2013	0
1025	1157118	No/Unknown	61	Black	Black	4-10	Gleason Score<=6	T1	N0+NX	M0	No/Unknown	Single	Metropolitan	>=75000$	None	141	Alive	2010	Alive	5.6	60-69	2010-2013	0
1026	1157223	No/Unknown	63	White	White	10-20	Gleason Score<=6	T2	N0+NX	M0	No/Unknown	Married	Metropolitan	>=75000$	RP	139	Alive	2010	Alive	10.1	60-69	2010-2013	0
1027	1157242	No/Unknown	62	White	White	10-20	Gleason Score<=6	T3	N0+NX	M0	Yes	Single	Metropolitan	>=75000$	RP	62	Alive	2010	Alive	11.4	60-69	2010-2013	0
1028	1157250	No/Unknown	54	Asian or Pacific Islander	Other	>=20	Gleason Score>=8	T3	N0+NX	M1	No/Unknown	Other	Metropolitan	>=75000$	None	38	Other	2010	Prostate	98	<60	2010-2013	0
1029	1157253	No/Unknown	60	White	White	>=20	Gleason Score>=8	T1	N0+NX	M0	Yes	Single	Metropolitan	>=75000$	None	138	Alive	2010	Alive	53	60-69	2010-2013	0
1030	1157315	No/Unknown	86	Asian or Pacific Islander	Other	>=20	Gleason Score>=8	T1	N0+NX	M0	No/Unknown	Other	Metropolitan	>=75000$	Other	67	Other	2010	Other Cause of Death	41	>=80	2010-2013	0
1031	1157410	No/Unknown	76	Asian or Pacific Islander	Other	>=20	Gleason Score=7	T1	N0+NX	M0	No/Unknown	Other	Metropolitan	>=75000$	None	21	Other	2010	State DC not available or state DC available but no COD	36.4	70-79	2010-2013	0
1032	1157454	No/Unknown	82	White	White	>=20	Gleason Score>=8	T1	N1	M0	No/Unknown	Married	Metropolitan	>=75000$	None	36	Other	2015	Prostate	63.5	>=80	2014-2017	0
1033	1157484	No/Unknown	61	Asian or Pacific Islander	Other	4-10	Gleason Score=7	T1	N0+NX	M0	Yes	Married	Metropolitan	>=75000$	None	69	Other	2010	Kidney and Renal Pelvis	7.3	60-69	2010-2013	0
1034	1157492	No/Unknown	59	White	White	4-10	Gleason Score<=6	T1	N0+NX	M0	Yes	Married	Metropolitan	>=75000$	None	143	Alive	2010	Alive	5	<60	2010-2013	0
1035	1157548	No/Unknown	77	White	White	<=4	Gleason Score<=6	T1	N0+NX	M0	No/Unknown	Married	Metropolitan	>=75000$	Other	30	Other	2010	Diseases of Heart	2.1	70-79	2010-2013	0
1036	1157574	No/Unknown	71	White	White	4-10	Gleason Score>=8	T1	N0+NX	M0	No/Unknown	Married	Metropolitan	>=75000$	None	65	Other	2010	Diseases of Heart	8.1	70-79	2010-2013	0
1037	1157586	No/Unknown	65	White	White	10-20	Gleason Score=7	T3	N0+NX	M0	No/Unknown	Single	Metropolitan	>=75000$	RP	45	Other	2010	Melanoma of the Skin	13.6	60-69	2010-2013	0
1038	1157592	No/Unknown	58	White	White	>=20	Gleason Score>=8	T3	N0+NX	M0	Yes	Other	Metropolitan	>=75000$	RP	119	Other	2010	Prostate	20.5	<60	2010-2013	0
1039	1157632	No/Unknown	45	White	White	10-20	Gleason Score>=8	T3	N0+NX	M1	No/Unknown	Married	Metropolitan	>=75000$	None	31	Other	2010	Prostate	18	<60	2010-2013	0
1040	1157634	No/Unknown	82	White	White	10-20	Gleason Score=7	T2	N0+NX	M0	No/Unknown	Other	Metropolitan	>=75000$	None	54	Other	2010	Other Diseases of Arteries, Arterioles, Capillaries	15.7	>=80	2010-2013	0
1041	1157656	No/Unknown	56	Asian or Pacific Islander	Other	>=20	Gleason Score=7	T3	N0+NX	M0	No/Unknown	Married	Metropolitan	>=75000$	RP	135	Alive	2010	Alive	66.3	<60	2010-2013	0
1042	1157672	No/Unknown	69	White	White	4-10	Gleason Score<=6	T2	N0+NX	M0	No/Unknown	Married	Metropolitan	>=75000$	RP	136	Alive	2010	Alive	5.1	60-69	2010-2013	0
1043	1157693	No/Unknown	65	Asian or Pacific Islander	Other	4-10	Gleason Score<=6	T1	N0+NX	M0	No/Unknown	Married	Metropolitan	>=75000$	None	70	Alive	2010	Alive	4.5	60-69	2010-2013	0
1044	1157699	No/Unknown	57	White	White	4-10	Gleason Score=7	T1	N0+NX	M0	Yes	Single	Metropolitan	>=75000$	None	48	Other	2010	State DC not available or state DC available but no COD	9.9	<60	2010-2013	0
1045	1157740	No/Unknown	69	White	White	4-10	Gleason Score=7	T1	N0+NX	M0	Yes	Married	Metropolitan	>=75000$	None	137	Alive	2010	Alive	5.1	60-69	2010-2013	0
1046	1157742	No/Unknown	60	White	White	<=4	Gleason Score>=8	T2	N0+NX	M0	No/Unknown	Married	Metropolitan	>=75000$	RP	138	Alive	2010	Alive	3.7	60-69	2010-2013	0
1047	1157751	No/Unknown	62	White	White	4-10	Gleason Score=7	T2	N0+NX	M0	Yes	Married	Metropolitan	>=75000$	None	78	Other	2010	Diseases of Heart	5	60-69	2010-2013	0
1048	1157768	No/Unknown	53	White	White	4-10	Gleason Score<=6	T1	N0+NX	M0	No/Unknown	Other	Metropolitan	>=75000$	None	137	Alive	2010	Alive	5.4	<60	2010-2013	0
1049	1157770	No/Unknown	52	White	White	4-10	Gleason Score<=6	T2	N0+NX	M0	No/Unknown	Single	Metropolitan	>=75000$	RP	137	Alive	2010	Alive	4.2	<60	2010-2013	0
1050	1157776	No/Unknown	53	White	White	4-10	Gleason Score=7	T1	N0+NX	M0	Yes	Married	Metropolitan	>=75000$	None	136	Alive	2010	Alive	7.5	<60	2010-2013	0
1051	1157792	No/Unknown	79	Black	Black	>=20	Gleason Score<=6	T1	N0+NX	M0	No/Unknown	Married	Metropolitan	>=75000$	None	32	Other	2010	Diseases of Heart	28.9	70-79	2010-2013	0
1052	1157808	No/Unknown	65	White	White	<=4	Gleason Score<=6	T2	N0+NX	M0	No/Unknown	Married	Metropolitan	>=75000$	None	136	Alive	2010	Alive	1.3	60-69	2010-2013	0
1053	1157809	No/Unknown	80	Asian or Pacific Islander	Other	4-10	Gleason Score<=6	T1	N0+NX	M0	Yes	Married	Metropolitan	>=75000$	None	100	Other	2010	Alzheimers (ICD-9 and 10 only)	9.1	>=80	2010-2013	0
1054	1157823	No/Unknown	67	White	White	4-10	Gleason Score<=6	T1	N0+NX	M0	No/Unknown	Married	Metropolitan	>=75000$	None	65	Other	2010	Other Cause of Death	4.3	60-69	2010-2013	0
1055	1157852	No/Unknown	68	White	White	4-10	Gleason Score=7	T2	N0+NX	M0	No/Unknown	Single	Metropolitan	>=75000$	None	130	Other	2010	Prostate	9.5	60-69	2010-2013	0
1056	1157853	No/Unknown	63	White	White	4-10	Gleason Score>=8	T2	N0+NX	M0	Yes	Other	Metropolitan	>=75000$	None	138	Alive	2010	Alive	7.3	60-69	2010-2013	0
1057	1157897	No/Unknown	58	White	White	4-10	Gleason Score<=6	T1	N0+NX	M0	No/Unknown	Single	Metropolitan	>=75000$	None	123	Alive	2010	Alive	6.5	<60	2010-2013	0
1058	1157918	No/Unknown	61	Asian or Pacific Islander	Other	4-10	Gleason Score=7	T3	N0+NX	M0	No/Unknown	Married	Metropolitan	>=75000$	RP	141	Alive	2010	Alive	7.8	60-69	2010-2013	0
1059	1157960	No/Unknown	59	Asian or Pacific Islander	Other	4-10	Gleason Score<=6	T1	N0+NX	M0	Yes	Married	Metropolitan	>=75000$	None	143	Alive	2010	Alive	4.8	<60	2010-2013	0
1060	1158047	No/Unknown	77	Asian or Pacific Islander	Other	4-10	Gleason Score<=6	T1	N0+NX	M0	No/Unknown	Married	Metropolitan	>=75000$	Other	112	Other	2010	Diseases of Heart	9.4	70-79	2010-2013	0
1061	1158078	No/Unknown	72	Black	Black	4-10	Gleason Score<=6	T1	N0+NX	M0	Yes	Other	Metropolitan	>=75000$	None	117	Other	2010	Other Cause of Death	5.8	70-79	2010-2013	0
1062	1158080	No/Unknown	83	White	White	10-20	Gleason Score=7	T1	N0+NX	M0	Yes	Single	Metropolitan	>=75000$	None	138	Alive	2010	Alive	11.9	>=80	2010-2013	0
1063	1158108	No/Unknown	71	White	White	<=4	Gleason Score=7	T1	N0+NX	M0	Yes	Married	Metropolitan	>=75000$	None	142	Alive	2010	Alive	3.4	70-79	2010-2013	0
1064	1158110	No/Unknown	53	White	White	<=4	Gleason Score<=6	T2	N0+NX	M0	Yes	Married	Metropolitan	>=75000$	None	142	Alive	2010	Alive	0.9	<60	2010-2013	0
1065	1158112	No/Unknown	62	White	White	<=4	Gleason Score=7	T2	N0+NX	M0	No/Unknown	Married	Metropolitan	>=75000$	RP	138	Alive	2010	Alive	4	60-69	2010-2013	0
1066	1158118	No/Unknown	68	White	White	4-10	Gleason Score=7	T3	N0+NX	M0	No/Unknown	Married	Metropolitan	>=75000$	RP	133	Other	2010	Diseases of Heart	9.3	60-69	2010-2013	0
1067	1158220	No/Unknown	68	White	White	10-20	Gleason Score>=8	T1	N0+NX	M0	Yes	Single	Metropolitan	>=75000$	None	16	Other	2010	Prostate	16.7	60-69	2010-2013	0
1068	1158270	No/Unknown	68	White	White	<=4	Gleason Score=7	T3	N0+NX	M0	No/Unknown	Married	Metropolitan	>=75000$	RP	140	Alive	2010	Alive	3.2	60-69	2010-2013	0
1069	1158273	No/Unknown	59	Black	Black	4-10	Gleason Score<=6	T1	N0+NX	M0	No/Unknown	Other	Metropolitan	>=75000$	None	136	Other	2010	Other Cause of Death	6.3	<60	2010-2013	0
1070	1158274	No/Unknown	80	White	White	4-10	Gleason Score=7	T2	N0+NX	M0	No/Unknown	Married	Metropolitan	>=75000$	RP	138	Alive	2010	Alive	10	>=80	2010-2013	0
1071	1158277	No/Unknown	71	Black	Black	4-10	Gleason Score=7	T1	N0+NX	M0	Yes	Married	Metropolitan	>=75000$	None	137	Other	2010	Other Cause of Death	6.5	70-79	2010-2013	0
1072	1158302	No/Unknown	69	White	White	4-10	Gleason Score<=6	T2	N0+NX	M0	No/Unknown	Other	Metropolitan	>=75000$	RP	139	Alive	2010	Alive	8.5	60-69	2010-2013	0
1073	1158317	No/Unknown	57	White	White	4-10	Gleason Score=7	T2	N0+NX	M0	No/Unknown	Other	Metropolitan	>=75000$	RP	136	Alive	2010	Alive	6.2	<60	2010-2013	0
1074	1158335	No/Unknown	60	White	White	10-20	Gleason Score=7	T1	N0+NX	M0	Yes	Single	Metropolitan	>=75000$	None	136	Alive	2010	Alive	14.2	60-69	2010-2013	0
1075	1158342	No/Unknown	56	Black	Black	4-10	Gleason Score<=6	T2	N0+NX	M0	No/Unknown	Single	Metropolitan	>=75000$	RP	136	Alive	2010	Alive	7.8	<60	2010-2013	0
1076	1158345	No/Unknown	65	Asian or Pacific Islander	Other	4-10	Gleason Score=7	T1	N0+NX	M0	Yes	Married	Metropolitan	>=75000$	None	136	Alive	2010	Alive	8.8	60-69	2010-2013	0
1077	1158374	No/Unknown	61	Asian or Pacific Islander	Other	4-10	Gleason Score=7	T2	N0+NX	M0	No/Unknown	Married	Metropolitan	>=75000$	RP	140	Alive	2010	Alive	4.6	60-69	2010-2013	0
1078	1158375	No/Unknown	67	White	White	<=4	Gleason Score=7	T2	N0+NX	M0	Yes	Married	Metropolitan	>=75000$	None	138	Alive	2010	Alive	1.5	60-69	2010-2013	0
1079	1158378	No/Unknown	63	White	White	10-20	Gleason Score<=6	T1	N0+NX	M0	Yes	Married	Metropolitan	>=75000$	None	138	Alive	2010	Alive	13.7	60-69	2010-2013	0
1080	1158419	No/Unknown	55	White	White	4-10	Gleason Score<=6	T2	N0+NX	M0	No/Unknown	Married	Metropolitan	>=75000$	None	137	Alive	2010	Alive	8.2	<60	2010-2013	0
1081	1158422	No/Unknown	63	White	White	4-10	Gleason Score=7	T2	N0+NX	M0	No/Unknown	Other	Metropolitan	>=75000$	RP	141	Alive	2010	Alive	8.5	60-69	2010-2013	0
1082	1158424	No/Unknown	83	White	White	4-10	Gleason Score>=8	T1	N0+NX	M0	Yes	Married	Metropolitan	>=75000$	None	137	Alive	2010	Alive	10	>=80	2010-2013	0
1083	1158425	No/Unknown	57	White	White	4-10	Gleason Score<=6	T2	N0+NX	M0	No/Unknown	Married	Metropolitan	>=75000$	RP	139	Alive	2010	Alive	8.7	<60	2010-2013	0
1084	1158426	No/Unknown	68	White	White	>=20	Gleason Score=7	T2	N0+NX	M0	No/Unknown	Married	Metropolitan	>=75000$	RP	140	Alive	2010	Alive	31.3	60-69	2010-2013	0
1085	1158431	No/Unknown	56	White	White	4-10	Gleason Score=7	T2	N0+NX	M0	No/Unknown	Married	Metropolitan	>=75000$	RP	80	Other	2010	Melanoma of the Skin	7.8	<60	2010-2013	0
1086	1158432	No/Unknown	63	White	White	10-20	Gleason Score>=8	T3	N0+NX	M0	No/Unknown	Other	Metropolitan	>=75000$	RP	61	Other	2010	Prostate	19.1	60-69	2010-2013	0
1087	1158474	No/Unknown	72	White	White	4-10	Gleason Score=7	T2	N0+NX	M0	No/Unknown	Married	Metropolitan	>=75000$	RP	143	Alive	2010	Alive	4.3	70-79	2010-2013	0
1088	1158487	No/Unknown	68	White	White	4-10	Gleason Score=7	T1	N0+NX	M0	Yes	Married	Metropolitan	>=75000$	None	108	Other	2010	State DC not available or state DC available but no COD	5.1	60-69	2010-2013	0
1089	1158490	No/Unknown	71	White	White	10-20	Gleason Score=7	T2	N0+NX	M0	Yes	Married	Metropolitan	>=75000$	None	137	Alive	2010	Alive	16.1	70-79	2010-2013	0
1090	1158491	No/Unknown	49	White	White	<=4	Gleason Score<=6	T2	N0+NX	M0	No/Unknown	Married	Metropolitan	>=75000$	RP	138	Alive	2010	Alive	3.7	<60	2010-2013	0
1091	1158510	No/Unknown	59	White	White	4-10	Gleason Score=7	T3	N0+NX	M0	No/Unknown	Married	Metropolitan	>=75000$	RP	117	Alive	2010	Alive	6.4	<60	2010-2013	0
1092	1158512	No/Unknown	58	Asian or Pacific Islander	Other	4-10	Gleason Score=7	T2	N0+NX	M0	No/Unknown	Married	Metropolitan	>=75000$	RP	139	Alive	2010	Alive	6.1	<60	2010-2013	0
1093	1158546	No/Unknown	66	White	White	<=4	Gleason Score<=6	T2	N0+NX	M0	No/Unknown	Single	Metropolitan	>=75000$	RP	138	Alive	2010	Alive	4	60-69	2010-2013	0
1094	1158553	No/Unknown	63	White	White	10-20	Gleason Score>=8	T3	N0+NX	M0	No/Unknown	Married	Metropolitan	>=75000$	RP	140	Alive	2010	Alive	18.8	60-69	2010-2013	0
1095	1158595	No/Unknown	66	Asian or Pacific Islander	Other	4-10	Gleason Score<=6	T1	N0+NX	M0	No/Unknown	Married	Metropolitan	>=75000$	None	141	Alive	2010	Alive	8.9	60-69	2010-2013	0
1096	1158651	No/Unknown	66	White	White	10-20	Gleason Score<=6	T1	N0+NX	M0	No/Unknown	Other	Metropolitan	>=75000$	None	139	Alive	2010	Alive	13.2	60-69	2010-2013	0
1097	1158788	No/Unknown	64	Black	Black	10-20	Gleason Score>=8	T2	N0+NX	M0	No/Unknown	Married	Metropolitan	>=75000$	RP	142	Alive	2010	Alive	11.5	60-69	2010-2013	0
1098	1158820	No/Unknown	81	White	White	<=4	Gleason Score=7	T2	N0+NX	M0	Yes	Married	Metropolitan	>=75000$	None	81	Other	2010	Chronic Obstructive Pulmonary Disease and Allied Cond	4	>=80	2010-2013	0
1099	1159018	No/Unknown	67	White	White	10-20	Gleason Score>=8	T1	N0+NX	M0	No/Unknown	Single	Metropolitan	>=75000$	None	35	Other	2010	Prostate	18.9	60-69	2010-2013	0
1100	1159022	No/Unknown	75	White	White	<=4	Gleason Score<=6	T1	N0+NX	M0	No/Unknown	Married	Metropolitan	>=75000$	Other	142	Alive	2010	Alive	3.5	70-79	2010-2013	0
1101	1159108	No/Unknown	72	White	White	<=4	Gleason Score<=6	T1	N0+NX	M0	Yes	Single	Metropolitan	>=75000$	None	114	Other	2010	Accidents and Adverse Effects	4	70-79	2010-2013	0
1102	1159109	No/Unknown	82	Asian or Pacific Islander	Other	4-10	Gleason Score>=8	T1	N0+NX	M0	No/Unknown	Married	Metropolitan	>=75000$	None	55	Alive	2010	Alive	4.2	>=80	2010-2013	0
1103	1159111	No/Unknown	56	Asian or Pacific Islander	Other	4-10	Gleason Score=7	T1	N0+NX	M0	Yes	Married	Metropolitan	>=75000$	None	141	Alive	2010	Alive	6.9	<60	2010-2013	0
1104	1159157	No/Unknown	61	Asian or Pacific Islander	Other	4-10	Gleason Score<=6	T1	N0+NX	M0	No/Unknown	Married	Metropolitan	>=75000$	None	140	Alive	2010	Alive	7.3	60-69	2010-2013	0
1105	1159229	No/Unknown	80	Asian or Pacific Islander	Other	>=20	Gleason Score>=8	T1	N0+NX	M0	No/Unknown	Married	Metropolitan	>=75000$	None	141	Alive	2010	Alive	21.6	>=80	2010-2013	0
1106	1159231	No/Unknown	77	White	White	4-10	Gleason Score>=8	T1	N0+NX	M0	Yes	Married	Metropolitan	>=75000$	None	141	Other	2010	Diseases of Heart	8.4	70-79	2010-2013	0
1107	1159234	No/Unknown	62	White	White	>=20	Gleason Score=7	T1	N0+NX	M0	Yes	Married	Metropolitan	>=75000$	None	75	Other	2010	Acute Myeloid Leukemia	39.7	60-69	2010-2013	0
1108	1159318	No/Unknown	69	White	White	<=4	Gleason Score=7	T2	N0+NX	M0	No/Unknown	Single	Metropolitan	>=75000$	RP	143	Alive	2010	Alive	3	60-69	2010-2013	0
1109	1159319	No/Unknown	56	White	White	4-10	Gleason Score=7	T3	N0+NX	M0	Yes	Married	Metropolitan	>=75000$	RP	140	Alive	2010	Alive	7.7	<60	2010-2013	0
1110	1159320	No/Unknown	69	White	White	4-10	Gleason Score=7	T2	N0+NX	M0	No/Unknown	Married	Metropolitan	>=75000$	RP	138	Alive	2010	Alive	5.8	60-69	2010-2013	0
1111	1159326	No/Unknown	65	White	White	<=4	Gleason Score=7	T3	N0+NX	M0	No/Unknown	Married	Metropolitan	>=75000$	RP	12	Other	2010	Prostate	3	60-69	2010-2013	0
1112	1159365	No/Unknown	67	White	White	4-10	Gleason Score<=6	T1	N0+NX	M0	No/Unknown	Married	Metropolitan	>=75000$	None	136	Alive	2010	Alive	5.4	60-69	2010-2013	0
1113	1159401	No/Unknown	69	Asian or Pacific Islander	Other	4-10	Gleason Score=7	T1	N0+NX	M0	Yes	Married	Metropolitan	>=75000$	None	51	Other	2010	Diseases of Heart	9.7	60-69	2010-2013	0
1114	1159430	No/Unknown	58	White	White	4-10	Gleason Score<=6	T2	N0+NX	M0	No/Unknown	Single	Metropolitan	>=75000$	RP	142	Alive	2010	Alive	6.9	<60	2010-2013	0
1115	1159457	No/Unknown	64	Asian or Pacific Islander	Other	4-10	Gleason Score<=6	T1	N0+NX	M0	Yes	Married	Metropolitan	>=75000$	None	143	Alive	2010	Alive	4.7	60-69	2010-2013	0
1116	1159501	No/Unknown	79	White	White	4-10	Gleason Score=7	T1	N0+NX	M0	Yes	Married	Metropolitan	>=75000$	None	141	Alive	2010	Alive	5.1	70-79	2010-2013	0
1117	1159518	No/Unknown	51	Asian or Pacific Islander	Other	4-10	Gleason Score<=6	T2	N0+NX	M0	No/Unknown	Married	Metropolitan	>=75000$	RP	141	Alive	2010	Alive	9.1	<60	2010-2013	0
1118	1159530	No/Unknown	69	Asian or Pacific Islander	Other	4-10	Gleason Score<=6	T2	N0+NX	M0	No/Unknown	Married	Metropolitan	>=75000$	RP	141	Alive	2010	Alive	7.4	60-69	2010-2013	0
1119	1159613	No/Unknown	58	White	White	10-20	Gleason Score=7	T1	N0+NX	M0	Yes	Married	Metropolitan	>=75000$	None	141	Alive	2010	Alive	10.2	<60	2010-2013	0
1120	1159632	No/Unknown	69	Asian or Pacific Islander	Other	10-20	Gleason Score=7	T1	N0+NX	M0	Yes	Married	Metropolitan	>=75000$	None	143	Alive	2010	Alive	13.3	60-69	2010-2013	0
1121	1159674	No/Unknown	70	Asian or Pacific Islander	Other	4-10	Gleason Score<=6	T2	N0+NX	M0	No/Unknown	Married	Metropolitan	>=75000$	None	143	Alive	2010	Alive	4.8	70-79	2010-2013	0
1122	1159694	No/Unknown	90	White	White	>=20	Gleason Score<=6	T1	N0+NX	M0	No/Unknown	Married	Metropolitan	>=75000$	Other	37	Other	2010	Prostate	27.2	>=80	2010-2013	0
1123	1159715	No/Unknown	83	Asian or Pacific Islander	Other	10-20	Gleason Score>=8	T1	N0+NX	M1	No/Unknown	Married	Metropolitan	>=75000$	Other	6	Other	2010	Hypertension without Heart Disease	19	>=80	2010-2013	0
1124	1159718	No/Unknown	55	White	White	4-10	Gleason Score=7	T2	N0+NX	M0	Yes	Married	Metropolitan	>=75000$	None	122	Other	2010	Chronic Liver Disease and Cirrhosis	6.8	<60	2010-2013	0
1125	1159772	No/Unknown	67	White	White	>=20	Gleason Score>=8	T1	N0+NX	M0	Yes	Married	Metropolitan	>=75000$	None	141	Alive	2010	Alive	21.7	60-69	2010-2013	0
1126	1159779	No/Unknown	65	White	White	4-10	Gleason Score=7	T1	N0+NX	M0	Yes	Married	Metropolitan	>=75000$	None	107	Alive	2010	Alive	5.3	60-69	2010-2013	0
1127	1159827	No/Unknown	54	Black	Black	10-20	Gleason Score=7	T3	N0+NX	M0	No/Unknown	Married	Metropolitan	>=75000$	RP	140	Alive	2010	Alive	20	<60	2010-2013	0
1128	1159888	No/Unknown	67	White	White	4-10	Gleason Score<=6	T1	N0+NX	M0	No/Unknown	Married	Metropolitan	>=75000$	None	85	Alive	2014	Alive	5.8	60-69	2014-2017	0
1129	1159924	No/Unknown	74	Asian or Pacific Islander	Other	4-10	Gleason Score<=6	T1	N0+NX	M0	No/Unknown	Married	Metropolitan	>=75000$	None	136	Alive	2010	Alive	7	70-79	2010-2013	0
1130	1159968	No/Unknown	68	Asian or Pacific Islander	Other	4-10	Gleason Score<=6	T2	N0+NX	M0	No/Unknown	Married	Metropolitan	>=75000$	RP	139	Alive	2010	Alive	10	60-69	2010-2013	0
1131	1159972	No/Unknown	78	Asian or Pacific Islander	Other	4-10	Gleason Score<=6	T1	N0+NX	M0	Yes	Married	Metropolitan	>=75000$	None	90	Other	2010	Colon excluding Rectum	6.6	70-79	2010-2013	0
1132	1159982	No/Unknown	58	White	White	10-20	Gleason Score=7	T1	N0+NX	M0	No/Unknown	Married	Metropolitan	>=75000$	Other	137	Alive	2010	Alive	12.7	<60	2010-2013	0
1133	1160017	No/Unknown	63	White	White	10-20	Gleason Score<=6	T1	N0+NX	M0	Yes	Married	Metropolitan	>=75000$	None	140	Alive	2010	Alive	17	60-69	2010-2013	0
1134	1160032	No/Unknown	79	White	White	10-20	Gleason Score<=6	T1	N0+NX	M0	No/Unknown	Married	Metropolitan	>=75000$	None	138	Alive	2010	Alive	11.8	70-79	2010-2013	0
1135	1160036	No/Unknown	57	White	White	10-20	Gleason Score<=6	T1	N0+NX	M0	Yes	Other	Metropolitan	>=75000$	None	138	Alive	2010	Alive	14.1	<60	2010-2013	0
1136	1160049	No/Unknown	60	Asian or Pacific Islander	Other	4-10	Gleason Score>=8	T2	N0+NX	M0	No/Unknown	Married	Metropolitan	>=75000$	RP	136	Alive	2010	Alive	4.3	60-69	2010-2013	0
1137	1160056	No/Unknown	66	White	White	4-10	Gleason Score<=6	T1	N0+NX	M0	No/Unknown	Other	Metropolitan	>=75000$	None	138	Alive	2010	Alive	5.4	60-69	2010-2013	0
1138	1160063	No/Unknown	73	White	White	<=4	Gleason Score<=6	T2	N0+NX	M0	Yes	Married	Metropolitan	>=75000$	None	87	Alive	2014	Alive	3.1	70-79	2014-2017	0
1139	1160065	No/Unknown	72	White	White	4-10	Gleason Score=7	T1	N0+NX	M0	Yes	Other	Metropolitan	>=75000$	None	136	Alive	2010	Alive	6.1	70-79	2010-2013	0
1140	1160071	No/Unknown	56	White	White	<=4	Gleason Score<=6	T1	N0+NX	M0	No/Unknown	Married	Metropolitan	>=75000$	Other	139	Alive	2010	Alive	1	<60	2010-2013	0
1141	1160078	No/Unknown	64	White	White	4-10	Gleason Score<=6	T1	N0+NX	M0	Yes	Other	Metropolitan	>=75000$	None	138	Alive	2010	Alive	4.3	60-69	2010-2013	0
1142	1160098	No/Unknown	60	White	White	4-10	Gleason Score=7	T2	N0+NX	M0	No/Unknown	Married	Metropolitan	>=75000$	RP	137	Alive	2010	Alive	7.8	60-69	2010-2013	0
1143	1160100	No/Unknown	49	Black	Black	4-10	Gleason Score=7	T3	N0+NX	M0	No/Unknown	Other	Metropolitan	>=75000$	RP	136	Alive	2010	Alive	8.2	<60	2010-2013	0
1144	1160135	No/Unknown	85	Black	Black	10-20	Gleason Score>=8	T2	N0+NX	M0	No/Unknown	Married	Metropolitan	>=75000$	None	68	Other	2010	Prostate	19.3	>=80	2010-2013	0
1145	1160137	No/Unknown	64	White	White	10-20	Gleason Score=7	T2	N0+NX	M0	No/Unknown	Married	Metropolitan	>=75000$	RP	141	Alive	2010	Alive	10.1	60-69	2010-2013	0
1146	1160139	No/Unknown	63	Black	Black	4-10	Gleason Score<=6	T2	N0+NX	M0	Yes	Other	Metropolitan	>=75000$	None	141	Alive	2010	Alive	6.3	60-69	2010-2013	0
1147	1160145	No/Unknown	61	Asian or Pacific Islander	Other	10-20	Gleason Score<=6	T2	N0+NX	M0	No/Unknown	Married	Metropolitan	>=75000$	RP	139	Alive	2010	Alive	13.9	60-69	2010-2013	0
1148	1160170	No/Unknown	75	White	White	>=20	Gleason Score=7	T1	N0+NX	M0	Yes	Married	Metropolitan	>=75000$	None	21	Other	2010	Other Cause of Death	26.6	70-79	2010-2013	0
1149	1160173	No/Unknown	63	White	White	4-10	Gleason Score<=6	T2	N0+NX	M0	No/Unknown	Married	Metropolitan	>=75000$	RP	139	Alive	2010	Alive	5.9	60-69	2010-2013	0
1150	1160174	No/Unknown	63	White	White	4-10	Gleason Score>=8	T3	N1	M0	No/Unknown	Married	Metropolitan	>=75000$	RP	113	Other	2010	Prostate	6.3	60-69	2010-2013	0
1151	1160189	No/Unknown	66	White	White	4-10	Gleason Score>=8	T2	N0+NX	M0	No/Unknown	Married	Metropolitan	>=75000$	RP	139	Alive	2010	Alive	7.4	60-69	2010-2013	0
1152	1160196	No/Unknown	64	Black	Black	4-10	Gleason Score<=6	T2	N0+NX	M0	No/Unknown	Married	Metropolitan	>=75000$	RP	137	Alive	2010	Alive	5.8	60-69	2010-2013	0
1153	1160199	No/Unknown	59	White	White	4-10	Gleason Score<=6	T2	N0+NX	M0	No/Unknown	Married	Metropolitan	>=75000$	RP	137	Alive	2010	Alive	4.9	<60	2010-2013	0
1154	1160213	No/Unknown	64	White	White	>=20	Gleason Score=7	T2	N0+NX	M0	No/Unknown	Married	Metropolitan	>=75000$	RP	137	Alive	2010	Alive	35.1	60-69	2010-2013	0
1155	1160216	No/Unknown	60	White	White	<=4	Gleason Score<=6	T1	N0+NX	M0	No/Unknown	Single	Metropolitan	>=75000$	Other	137	Alive	2010	Alive	2.7	60-69	2010-2013	0
1156	1160220	No/Unknown	56	White	White	<=4	Gleason Score<=6	T2	N0+NX	M0	No/Unknown	Married	Metropolitan	>=75000$	RP	137	Alive	2010	Alive	3.2	<60	2010-2013	0
1157	1160223	No/Unknown	61	Asian or Pacific Islander	Other	4-10	Gleason Score<=6	T1	N0+NX	M0	No/Unknown	Other	Metropolitan	>=75000$	None	137	Alive	2010	Alive	4.9	60-69	2010-2013	0
1158	1160233	No/Unknown	65	White	White	4-10	Gleason Score<=6	T2	N0+NX	M0	No/Unknown	Married	Metropolitan	>=75000$	RP	137	Alive	2010	Alive	7	60-69	2010-2013	0
1159	1160262	No/Unknown	47	Black	Black	10-20	Gleason Score=7	T2	N0+NX	M0	No/Unknown	Other	Metropolitan	>=75000$	RP	143	Alive	2010	Alive	11.2	<60	2010-2013	0
1160	1160267	No/Unknown	63	Black	Black	4-10	Gleason Score<=6	T1	N0+NX	M0	No/Unknown	Other	Metropolitan	>=75000$	None	143	Alive	2010	Alive	4.5	60-69	2010-2013	0
1161	1160269	No/Unknown	72	Asian or Pacific Islander	Other	4-10	Gleason Score<=6	T1	N0+NX	M0	No/Unknown	Married	Metropolitan	>=75000$	None	143	Alive	2010	Alive	5	70-79	2010-2013	0
1162	1160270	No/Unknown	63	Black	Black	4-10	Gleason Score>=8	T2	N1	M1	No/Unknown	Other	Metropolitan	>=75000$	None	143	Alive	2010	Alive	10	60-69	2010-2013	0
1163	1160285	No/Unknown	78	Black	Black	4-10	Gleason Score=7	T1	N0+NX	M0	Yes	Married	Metropolitan	>=75000$	None	59	Other	2010	Alzheimers (ICD-9 and 10 only)	6.2	70-79	2010-2013	0
1164	1160290	No/Unknown	74	Black	Black	4-10	Gleason Score<=6	T1	N0+NX	M0	No/Unknown	Other	Metropolitan	>=75000$	None	142	Alive	2010	Alive	9.5	70-79	2010-2013	0
1165	1160291	No/Unknown	74	Black	Black	>=20	Gleason Score<=6	T2	N0+NX	M0	No/Unknown	Married	Metropolitan	>=75000$	None	135	Other	2010	Other Cause of Death	22.9	70-79	2010-2013	0
1166	1160294	No/Unknown	48	White	White	4-10	Gleason Score<=6	T1	N0+NX	M0	No/Unknown	Married	Metropolitan	>=75000$	None	142	Alive	2010	Alive	4.3	<60	2010-2013	0
1167	1160300	No/Unknown	62	Black	Black	4-10	Gleason Score<=6	T1	N0+NX	M0	No/Unknown	Married	Metropolitan	>=75000$	None	111	Alive	2012	Alive	6.8	60-69	2010-2013	0
1168	1160302	No/Unknown	62	Black	Black	10-20	Gleason Score=7	T2	N0+NX	M0	No/Unknown	Other	Metropolitan	>=75000$	RP	142	Alive	2010	Alive	16.2	60-69	2010-2013	0
1169	1160304	No/Unknown	83	White	White	10-20	Gleason Score>=8	T4	N0+NX	M0	No/Unknown	Married	Metropolitan	>=75000$	None	55	Other	2010	Diseases of Heart	12	>=80	2010-2013	0
1170	1160310	No/Unknown	76	Black	Black	4-10	Gleason Score<=6	T1	N0+NX	M0	Yes	Married	Metropolitan	>=75000$	None	142	Alive	2010	Alive	8.9	70-79	2010-2013	0
1171	1160325	No/Unknown	64	White	White	4-10	Gleason Score<=6	T1	N0+NX	M0	Yes	Married	Metropolitan	>=75000$	None	135	Alive	2010	Alive	5.5	60-69	2010-2013	0
1172	1160375	No/Unknown	72	White	White	10-20	Gleason Score=7	T1	N0+NX	M0	Yes	Married	Metropolitan	>=75000$	None	138	Alive	2010	Alive	10.7	70-79	2010-2013	0
1173	1160391	No/Unknown	73	White	White	4-10	Gleason Score<=6	T1	N0+NX	M0	Yes	Married	Metropolitan	>=75000$	None	138	Alive	2010	Alive	6.3	70-79	2010-2013	0
1174	1160397	No/Unknown	55	White	White	4-10	Gleason Score<=6	T1	N0+NX	M0	No/Unknown	Married	Metropolitan	>=75000$	None	138	Alive	2010	Alive	4.7	<60	2010-2013	0
1175	1160402	No/Unknown	67	White	White	4-10	Gleason Score<=6	T2	N0+NX	M0	No/Unknown	Married	Metropolitan	>=75000$	RP	108	Alive	2010	Alive	5.9	60-69	2010-2013	0
1176	1160409	No/Unknown	60	White	White	4-10	Gleason Score=7	T2	N0+NX	M0	No/Unknown	Single	Metropolitan	>=75000$	RP	138	Alive	2010	Alive	5.9	60-69	2010-2013	0
1177	1160425	No/Unknown	52	Asian or Pacific Islander	Other	4-10	Gleason Score<=6	T1	N0+NX	M0	No/Unknown	Married	Metropolitan	>=75000$	None	136	Alive	2010	Alive	4.6	<60	2010-2013	0
1178	1160474	No/Unknown	74	White	White	4-10	Gleason Score<=6	T1	N0+NX	M0	Yes	Other	Metropolitan	>=75000$	None	92	Other	2010	Cerebrovascular Diseases	8.9	70-79	2010-2013	0
1179	1160511	No/Unknown	45	White	White	<=4	Gleason Score=7	T2	N0+NX	M0	Yes	Other	Metropolitan	>=75000$	None	122	Alive	2011	Alive	3.1	<60	2010-2013	0
1180	1160586	No/Unknown	52	White	White	4-10	Gleason Score<=6	T2	N0+NX	M0	No/Unknown	Married	Metropolitan	>=75000$	RP	142	Alive	2010	Alive	4.8	<60	2010-2013	0
1181	1160631	No/Unknown	62	White	White	4-10	Gleason Score<=6	T2	N0+NX	M0	No/Unknown	Married	Metropolitan	>=75000$	RP	141	Alive	2010	Alive	7.4	60-69	2010-2013	0
1182	1160632	No/Unknown	70	White	White	>=20	Gleason Score>=8	T4	N1	M1	No/Unknown	Married	Metropolitan	>=75000$	None	27	Other	2010	Prostate	98	70-79	2010-2013	0
1183	1160635	No/Unknown	66	White	White	4-10	Gleason Score<=6	T2	N0+NX	M0	No/Unknown	Married	Metropolitan	>=75000$	RP	142	Alive	2010	Alive	8.3	60-69	2010-2013	0
1184	1160637	No/Unknown	75	White	White	4-10	Gleason Score<=6	T2	N0+NX	M0	No/Unknown	Married	Metropolitan	>=75000$	RP	142	Alive	2010	Alive	9.6	70-79	2010-2013	0
1185	1160683	No/Unknown	58	White	White	4-10	Gleason Score=7	T2	N0+NX	M0	No/Unknown	Other	Metropolitan	>=75000$	RP	141	Alive	2010	Alive	5.4	<60	2010-2013	0
1186	1160701	No/Unknown	65	White	White	4-10	Gleason Score<=6	T2	N0+NX	M0	No/Unknown	Other	Metropolitan	>=75000$	None	141	Alive	2010	Alive	6.6	60-69	2010-2013	0
1187	1160702	No/Unknown	64	White	White	10-20	Gleason Score=7	T2	N0+NX	M0	No/Unknown	Married	Metropolitan	>=75000$	RP	141	Alive	2010	Alive	17.9	60-69	2010-2013	0
1188	1160705	No/Unknown	77	White	White	10-20	Gleason Score=7	T2	N0+NX	M0	Yes	Married	Metropolitan	>=75000$	None	19	Other	2010	Chronic Obstructive Pulmonary Disease and Allied Cond	19.9	70-79	2010-2013	0
1189	1160799	No/Unknown	64	White	White	4-10	Gleason Score<=6	T2	N0+NX	M0	No/Unknown	Married	Metropolitan	>=75000$	RP	141	Alive	2010	Alive	9.1	60-69	2010-2013	0
1190	1160802	No/Unknown	55	White	White	4-10	Gleason Score=7	T2	N0+NX	M0	No/Unknown	Married	Metropolitan	>=75000$	RP	141	Alive	2010	Alive	7.8	<60	2010-2013	0
1191	1160803	No/Unknown	63	Asian or Pacific Islander	Other	4-10	Gleason Score=7	T2	N0+NX	M0	No/Unknown	Married	Metropolitan	>=75000$	RP	140	Alive	2010	Alive	5.4	60-69	2010-2013	0
1192	1160806	No/Unknown	55	White	White	10-20	Gleason Score=7	T2	N0+NX	M0	No/Unknown	Married	Metropolitan	>=75000$	RP	38	Alive	2010	Alive	13	<60	2010-2013	0
1193	1160809	No/Unknown	55	Black	Black	4-10	Gleason Score=7	T1	N0+NX	M0	Yes	Married	Metropolitan	>=75000$	None	140	Alive	2010	Alive	5.2	<60	2010-2013	0
1194	1160812	No/Unknown	67	White	White	4-10	Gleason Score<=6	T1	N0+NX	M0	Yes	Married	Metropolitan	>=75000$	None	140	Alive	2010	Alive	4.6	60-69	2010-2013	0
1195	1160814	No/Unknown	63	White	White	4-10	Gleason Score=7	T2	N0+NX	M0	No/Unknown	Married	Metropolitan	>=75000$	RP	140	Alive	2010	Alive	5.3	60-69	2010-2013	0
1196	1160815	No/Unknown	62	White	White	4-10	Gleason Score=7	T2	N0+NX	M0	No/Unknown	Married	Metropolitan	>=75000$	RP	140	Alive	2010	Alive	5.7	60-69	2010-2013	0
1197	1160925	No/Unknown	60	White	White	10-20	Gleason Score<=6	T2	N0+NX	M0	No/Unknown	Married	Metropolitan	>=75000$	None	140	Alive	2010	Alive	11.6	60-69	2010-2013	0
1198	1160927	No/Unknown	62	White	White	>=20	Gleason Score=7	T2	N0+NX	M0	No/Unknown	Married	Metropolitan	>=75000$	RP	140	Alive	2010	Alive	57	60-69	2010-2013	0
1199	1160938	No/Unknown	70	White	White	4-10	Gleason Score=7	T2	N0+NX	M0	No/Unknown	Married	Metropolitan	>=75000$	RP	44	Other	2010	Miscellaneous Malignant Cancer	5.1	70-79	2010-2013	0
1200	1160939	No/Unknown	75	White	White	4-10	Gleason Score=7	T2	N0+NX	M0	Yes	Other	Metropolitan	>=75000$	None	114	Other	2010	Lung and Bronchus	7	70-79	2010-2013	0
1201	1160941	No/Unknown	66	White	White	4-10	Gleason Score=7	T2	N0+NX	M0	No/Unknown	Married	Metropolitan	>=75000$	RP	140	Alive	2010	Alive	6.7	60-69	2010-2013	0
1202	1160968	No/Unknown	55	White	White	4-10	Gleason Score<=6	T2	N0+NX	M0	No/Unknown	Married	Metropolitan	>=75000$	RP	137	Alive	2010	Alive	5.2	<60	2010-2013	0
1203	1160969	No/Unknown	65	Asian or Pacific Islander	Other	4-10	Gleason Score<=6	T2	N0+NX	M0	No/Unknown	Other	Metropolitan	>=75000$	None	137	Alive	2010	Alive	5.6	60-69	2010-2013	0
1204	1160971	No/Unknown	63	White	White	4-10	Gleason Score<=6	T1	N0+NX	M0	No/Unknown	Married	Metropolitan	>=75000$	None	52	Other	2010	Diseases of Heart	6.2	60-69	2010-2013	0
1205	1160974	No/Unknown	66	White	White	10-20	Gleason Score<=6	T2	N0+NX	M0	No/Unknown	Married	Metropolitan	>=75000$	RP	137	Alive	2010	Alive	11.3	60-69	2010-2013	0
1206	1160977	No/Unknown	65	White	White	4-10	Gleason Score=7	T2	N0+NX	M0	No/Unknown	Married	Metropolitan	>=75000$	RP	137	Alive	2010	Alive	5.4	60-69	2010-2013	0
1207	1160979	No/Unknown	63	White	White	10-20	Gleason Score<=6	T3	N0+NX	M0	No/Unknown	Single	Metropolitan	>=75000$	RP	137	Alive	2010	Alive	13.9	60-69	2010-2013	0
1208	1161002	No/Unknown	60	White	White	4-10	Gleason Score=7	T2	N0+NX	M0	No/Unknown	Married	Metropolitan	>=75000$	RP	139	Alive	2010	Alive	4.8	60-69	2010-2013	0
1209	1161003	No/Unknown	76	White	White	4-10	Gleason Score<=6	T1	N0+NX	M0	Yes	Married	Metropolitan	>=75000$	None	136	Other	2010	Prostate	4.8	70-79	2010-2013	0
1210	1161005	No/Unknown	80	White	White	4-10	Gleason Score=7	T2	N0+NX	M0	No/Unknown	Married	Metropolitan	>=75000$	None	90	Other	2010	Lung and Bronchus	5.6	>=80	2010-2013	0
1211	1161031	No/Unknown	77	White	White	4-10	Gleason Score<=6	T1	N0+NX	M0	Yes	Married	Metropolitan	>=75000$	None	143	Alive	2010	Alive	5.5	70-79	2010-2013	0
1212	1161035	No/Unknown	62	Black	Black	>=20	Gleason Score>=8	T3	N0+NX	M0	No/Unknown	Married	Metropolitan	>=75000$	RP	115	Other	2010	Prostate	41	60-69	2010-2013	0
1213	1161038	No/Unknown	57	White	White	4-10	Gleason Score=7	T2	N0+NX	M0	No/Unknown	Married	Metropolitan	>=75000$	RP	143	Alive	2010	Alive	8.1	<60	2010-2013	0
1214	1161040	No/Unknown	64	White	White	4-10	Gleason Score=7	T1	N0+NX	M0	No/Unknown	Married	Metropolitan	>=75000$	None	138	Other	2010	Diseases of Heart	5.2	60-69	2010-2013	0
1215	1161043	No/Unknown	76	White	White	4-10	Gleason Score>=8	T2	N0+NX	M0	Yes	Married	Metropolitan	>=75000$	None	97	Other	2010	Prostate	5.2	70-79	2010-2013	0
1216	1161046	No/Unknown	58	White	White	4-10	Gleason Score<=6	T1	N0+NX	M0	No/Unknown	Married	Metropolitan	>=75000$	None	143	Alive	2010	Alive	6.8	<60	2010-2013	0
1217	1161047	No/Unknown	55	White	White	4-10	Gleason Score=7	T2	N0+NX	M0	No/Unknown	Married	Metropolitan	>=75000$	RP	143	Alive	2010	Alive	7.2	<60	2010-2013	0
1218	1161048	No/Unknown	52	White	White	4-10	Gleason Score=7	T2	N0+NX	M0	No/Unknown	Married	Metropolitan	>=75000$	RP	143	Alive	2010	Alive	5.5	<60	2010-2013	0
1219	1161051	No/Unknown	62	White	White	4-10	Gleason Score=7	T2	N0+NX	M0	No/Unknown	Other	Metropolitan	>=75000$	RP	143	Alive	2010	Alive	5.3	60-69	2010-2013	0
1220	1161055	No/Unknown	84	White	White	>=20	Gleason Score<=6	T2	N0+NX	M1	No/Unknown	Married	Metropolitan	>=75000$	None	67	Other	2010	Prostate	23.4	>=80	2010-2013	0
1221	1161066	No/Unknown	58	White	White	4-10	Gleason Score=7	T2	N0+NX	M0	No/Unknown	Married	Metropolitan	>=75000$	RP	142	Alive	2010	Alive	4.5	<60	2010-2013	0
1222	1161068	No/Unknown	60	Asian or Pacific Islander	Other	4-10	Gleason Score<=6	T2	N0+NX	M0	No/Unknown	Married	Metropolitan	>=75000$	RP	142	Alive	2010	Alive	5	60-69	2010-2013	0
1223	1161071	No/Unknown	50	White	White	>=20	Gleason Score=7	T3	N0+NX	M1	Yes	Married	Metropolitan	>=75000$	None	60	Other	2010	Prostate	28.6	<60	2010-2013	0
1224	1161072	No/Unknown	68	White	White	4-10	Gleason Score=7	T2	N0+NX	M0	No/Unknown	Other	Metropolitan	>=75000$	None	60	Other	2010	Lung and Bronchus	5.3	60-69	2010-2013	0
1225	1161074	No/Unknown	65	White	White	4-10	Gleason Score=7	T2	N0+NX	M0	No/Unknown	Married	Metropolitan	>=75000$	RP	142	Alive	2010	Alive	6.7	60-69	2010-2013	0
1226	1161085	No/Unknown	64	White	White	4-10	Gleason Score=7	T2	N0+NX	M0	Yes	Married	Metropolitan	>=75000$	None	142	Alive	2010	Alive	4.9	60-69	2010-2013	0
1227	1161086	No/Unknown	77	Asian or Pacific Islander	Other	10-20	Gleason Score>=8	T1	N0+NX	M1	No/Unknown	Single	Metropolitan	>=75000$	None	88	Other	2010	Prostate	19.4	70-79	2010-2013	0
1228	1161088	No/Unknown	77	White	White	4-10	Gleason Score<=6	T2	N0+NX	M0	No/Unknown	Other	Metropolitan	>=75000$	None	76	Other	2010	Prostate	5.1	70-79	2010-2013	0
1229	1161199	No/Unknown	73	Asian or Pacific Islander	Other	>=20	Gleason Score<=6	T1	N0+NX	M0	No/Unknown	Married	Metropolitan	>=75000$	None	107	Other	2010	Other Biliary	52.6	70-79	2010-2013	0
1230	1161211	No/Unknown	54	Black	Black	4-10	Gleason Score<=6	T2	N0+NX	M0	No/Unknown	Single	Metropolitan	>=75000$	RP	143	Alive	2010	Alive	6.1	<60	2010-2013	0
1231	1161218	No/Unknown	53	White	White	10-20	Gleason Score<=6	T1	N0+NX	M0	No/Unknown	Married	Metropolitan	>=75000$	None	95	Alive	2010	Alive	10.1	<60	2010-2013	0
1232	1161220	No/Unknown	60	Asian or Pacific Islander	Other	4-10	Gleason Score<=6	T2	N0+NX	M0	No/Unknown	Married	Metropolitan	>=75000$	RP	142	Alive	2010	Alive	5.3	60-69	2010-2013	0
1233	1161221	No/Unknown	56	White	White	4-10	Gleason Score<=6	T2	N0+NX	M0	No/Unknown	Married	Metropolitan	>=75000$	RP	122	Other	2010	Miscellaneous Malignant Cancer	7.5	<60	2010-2013	0
1234	1161224	No/Unknown	69	White	White	4-10	Gleason Score=7	T1	N0+NX	M0	No/Unknown	Other	Metropolitan	>=75000$	None	142	Alive	2010	Alive	4.5	60-69	2010-2013	0
1235	1161241	No/Unknown	73	White	White	4-10	Gleason Score=7	T2	N0+NX	M0	No/Unknown	Married	Metropolitan	>=75000$	None	126	Alive	2011	Alive	8.6	70-79	2010-2013	0
1236	1161251	No/Unknown	57	White	White	4-10	Gleason Score=7	T2	N0+NX	M0	No/Unknown	Married	Metropolitan	>=75000$	RP	136	Alive	2010	Alive	5.5	<60	2010-2013	0
1237	1161270	No/Unknown	53	Black	Black	>=20	Gleason Score=7	T1	N0+NX	M0	Yes	Married	Metropolitan	>=75000$	None	141	Alive	2010	Alive	26	<60	2010-2013	0
1238	1161449	No/Unknown	62	White	White	<=4	Gleason Score=7	T3	N0+NX	M0	No/Unknown	Married	Metropolitan	>=75000$	RP	142	Alive	2010	Alive	3.8	60-69	2010-2013	0
1239	1161455	No/Unknown	70	White	White	4-10	Gleason Score=7	T2	N0+NX	M0	No/Unknown	Married	Metropolitan	>=75000$	RP	95	Other	2010	Other Cause of Death	6.3	70-79	2010-2013	0
1240	1161459	No/Unknown	79	White	White	4-10	Gleason Score>=8	T3	N0+NX	M0	Yes	Married	Metropolitan	>=75000$	Other	140	Alive	2010	Alive	5.2	70-79	2010-2013	0
1241	1161462	No/Unknown	48	White	White	<=4	Gleason Score<=6	T2	N0+NX	M0	No/Unknown	Married	Metropolitan	>=75000$	RP	141	Alive	2010	Alive	3.2	<60	2010-2013	0
1242	1161463	No/Unknown	65	White	White	<=4	Gleason Score<=6	T2	N0+NX	M0	No/Unknown	Married	Metropolitan	>=75000$	RP	142	Alive	2010	Alive	2.9	60-69	2010-2013	0
1243	1161482	No/Unknown	84	White	White	4-10	Gleason Score=7	T1	N0+NX	M0	Yes	Married	Metropolitan	>=75000$	None	135	Alive	2010	Alive	6.6	>=80	2010-2013	0
1244	1161490	No/Unknown	62	White	White	4-10	Gleason Score<=6	T1	N0+NX	M0	No/Unknown	Married	Metropolitan	>=75000$	None	86	Alive	2014	Alive	6.8	60-69	2014-2017	0
1245	1161518	No/Unknown	60	White	White	10-20	Gleason Score>=8	T3	N0+NX	M1	No/Unknown	Married	Metropolitan	>=75000$	None	10	Other	2010	Prostate	11.8	60-69	2010-2013	0
1246	1161542	No/Unknown	65	White	White	4-10	Gleason Score=7	T2	N0+NX	M0	No/Unknown	Married	Metropolitan	>=75000$	RP	142	Alive	2010	Alive	6.3	60-69	2010-2013	0
1247	1161587	No/Unknown	82	Asian or Pacific Islander	Other	10-20	Gleason Score>=8	T1	N0+NX	M0	No/Unknown	Married	Metropolitan	>=75000$	None	20	Other	2010	Lung and Bronchus	12	>=80	2010-2013	0
1248	1161684	No/Unknown	71	White	White	10-20	Gleason Score>=8	T2	N0+NX	M0	Yes	Married	Metropolitan	>=75000$	None	94	Other	2010	Prostate	18.6	70-79	2010-2013	0
1249	1161914	No/Unknown	71	White	White	4-10	Gleason Score<=6	T1	N0+NX	M0	Yes	Other	Metropolitan	>=75000$	None	143	Alive	2010	Alive	4.9	70-79	2010-2013	0
1250	1161938	No/Unknown	67	Black	Black	>=20	Gleason Score>=8	T3	N1	M0	Yes	Married	Metropolitan	>=75000$	None	25	Other	2010	Lung and Bronchus	64.4	60-69	2010-2013	0
1251	1161941	No/Unknown	70	Asian or Pacific Islander	Other	4-10	Gleason Score=7	T2	N0+NX	M0	Yes	Married	Metropolitan	>=75000$	None	32	Other	2010	State DC not available or state DC available but no COD	9.1	70-79	2010-2013	0
1252	1161970	No/Unknown	62	White	White	4-10	Gleason Score=7	T2	N0+NX	M0	No/Unknown	Married	Metropolitan	>=75000$	RP	140	Alive	2010	Alive	4.7	60-69	2010-2013	0
1253	1162047	No/Unknown	68	White	White	4-10	Gleason Score=7	T3	N0+NX	M0	No/Unknown	Married	Metropolitan	>=75000$	RP	123	Other	2010	Lung and Bronchus	7.3	60-69	2010-2013	0
1254	1162088	No/Unknown	73	White	White	4-10	Gleason Score>=8	T1	N0+NX	M0	Yes	Married	Metropolitan	>=75000$	None	117	Other	2010	Other Cause of Death	6.8	70-79	2010-2013	0
1255	1162095	No/Unknown	68	White	White	4-10	Gleason Score=7	T2	N0+NX	M0	Yes	Married	Metropolitan	>=75000$	None	136	Alive	2010	Alive	6.6	60-69	2010-2013	0
1256	1162154	No/Unknown	61	Black	Black	4-10	Gleason Score<=6	T1	N0+NX	M0	Yes	Married	Metropolitan	>=75000$	None	137	Alive	2010	Alive	4.5	60-69	2010-2013	0
1257	1162169	No/Unknown	59	Black	Black	10-20	Gleason Score<=6	T1	N0+NX	M0	Yes	Other	Metropolitan	>=75000$	None	54	Other	2010	Prostate	13.1	<60	2010-2013	0
1258	1162176	No/Unknown	61	White	White	4-10	Gleason Score<=6	T1	N0+NX	M0	Yes	Married	Metropolitan	>=75000$	None	138	Alive	2010	Alive	6.2	60-69	2010-2013	0
1259	1162183	No/Unknown	54	White	White	>=20	Gleason Score>=8	T2	N0+NX	M0	Yes	Single	Metropolitan	>=75000$	Other	141	Alive	2010	Alive	31.2	<60	2010-2013	0
1260	1162205	No/Unknown	77	Black	Black	>=20	Gleason Score=7	T1	N0+NX	M0	No/Unknown	Married	Metropolitan	>=75000$	None	22	Other	2010	Other Cause of Death	27.7	70-79	2010-2013	0
1261	1162208	No/Unknown	59	Black	Black	4-10	Gleason Score=7	T1	N0+NX	M0	Yes	Married	Metropolitan	>=75000$	None	67	Other	2010	Diabetes Mellitus	9.8	<60	2010-2013	0
1262	1162256	No/Unknown	60	White	White	4-10	Gleason Score<=6	T2	N0+NX	M0	No/Unknown	Single	Metropolitan	>=75000$	RP	141	Alive	2010	Alive	4.3	60-69	2010-2013	0
1263	1162260	No/Unknown	72	White	White	4-10	Gleason Score=7	T2	N0+NX	M0	No/Unknown	Married	Metropolitan	>=75000$	RP	140	Alive	2010	Alive	8.9	70-79	2010-2013	0
1264	1162282	Yes	67	White	White	4-10	Gleason Score>=8	T2	N0+NX	M0	No/Unknown	Single	Metropolitan	>=75000$	Other	16	Other	2010	Prostate	5.9	60-69	2010-2013	0
1265	1162329	No/Unknown	62	White	White	4-10	Gleason Score<=6	T1	N0+NX	M0	Yes	Married	Metropolitan	>=75000$	None	140	Alive	2010	Alive	6.7	60-69	2010-2013	0
1266	1162370	No/Unknown	82	White	White	4-10	Gleason Score=7	T2	N0+NX	M0	No/Unknown	Single	Metropolitan	>=75000$	RP	122	Other	2010	Other Cause of Death	7.4	>=80	2010-2013	0
1267	1162379	No/Unknown	41	Black	Black	4-10	Gleason Score=7	T1	N0+NX	M0	Yes	Other	Metropolitan	>=75000$	None	64	Other	2010	Prostate	6.2	<60	2010-2013	0
1268	1162388	No/Unknown	72	Black	Black	>=20	Gleason Score>=8	T0+TX	N0+NX	M0	No/Unknown	Married	Metropolitan	>=75000$	None	141	Alive	2010	Alive	63.8	70-79	2010-2013	0
1269	1162442	No/Unknown	56	White	White	10-20	Gleason Score<=6	T1	N0+NX	M0	Yes	Other	Metropolitan	>=75000$	None	109	Alive	2010	Alive	16.9	<60	2010-2013	0
1270	1162532	No/Unknown	74	White	White	4-10	Gleason Score=7	T2	N0+NX	M0	No/Unknown	Married	Metropolitan	>=75000$	RP	138	Alive	2010	Alive	6.1	70-79	2010-2013	0
1271	1162542	No/Unknown	62	White	White	10-20	Gleason Score<=6	T1	N0+NX	M0	Yes	Married	Metropolitan	>=75000$	None	138	Alive	2010	Alive	14.8	60-69	2010-2013	0
1272	1162545	No/Unknown	66	White	White	4-10	Gleason Score<=6	T1	N0+NX	M0	Yes	Single	Metropolitan	>=75000$	None	138	Alive	2010	Alive	7.8	60-69	2010-2013	0
1273	1162580	No/Unknown	63	White	White	4-10	Gleason Score<=6	T1	N0+NX	M0	No/Unknown	Single	Metropolitan	>=75000$	None	143	Alive	2010	Alive	4.6	60-69	2010-2013	0
1274	1162596	No/Unknown	66	Black	Black	4-10	Gleason Score=7	T2	N0+NX	M0	Yes	Other	Metropolitan	>=75000$	None	140	Alive	2010	Alive	5.9	60-69	2010-2013	0
1275	1162598	No/Unknown	67	White	White	10-20	Gleason Score<=6	T1	N0+NX	M0	No/Unknown	Other	Metropolitan	>=75000$	None	142	Alive	2010	Alive	15.1	60-69	2010-2013	0
1276	1162612	No/Unknown	68	White	White	10-20	Gleason Score=7	T3	N0+NX	M0	No/Unknown	Married	Metropolitan	>=75000$	RP	143	Alive	2010	Alive	18.2	60-69	2010-2013	0
1277	1162614	No/Unknown	60	White	White	4-10	Gleason Score<=6	T2	N0+NX	M0	No/Unknown	Married	Metropolitan	>=75000$	RP	142	Alive	2010	Alive	4.4	60-69	2010-2013	0
1278	1162621	No/Unknown	60	White	White	4-10	Gleason Score>=8	T2	N0+NX	M0	No/Unknown	Married	Metropolitan	>=75000$	RP	142	Alive	2010	Alive	4.7	60-69	2010-2013	0
1279	1162632	No/Unknown	70	Black	Black	10-20	Gleason Score=7	T1	N0+NX	M0	No/Unknown	Married	Metropolitan	>=75000$	None	43	Other	2010	Diseases of Heart	12.2	70-79	2010-2013	0
1280	1162660	No/Unknown	65	Black	Black	4-10	Gleason Score=7	T3	N0+NX	M0	No/Unknown	Other	Metropolitan	>=75000$	RP	136	Alive	2010	Alive	6.5	60-69	2010-2013	0
1281	1162663	No/Unknown	58	Asian or Pacific Islander	Other	>=20	Gleason Score<=6	T2	N0+NX	M0	No/Unknown	Married	Metropolitan	>=75000$	RP	136	Alive	2010	Alive	54.8	<60	2010-2013	0
1282	1162723	No/Unknown	78	White	White	10-20	Gleason Score<=6	T1	N0+NX	M0	Yes	Married	Metropolitan	>=75000$	None	143	Alive	2010	Alive	11.3	70-79	2010-2013	0
1283	1162724	No/Unknown	65	White	White	4-10	Gleason Score<=6	T2	N0+NX	M0	Yes	Other	Metropolitan	>=75000$	None	143	Alive	2010	Alive	9.5	60-69	2010-2013	0
1284	1162736	No/Unknown	65	White	White	10-20	Gleason Score=7	T1	N0+NX	M0	Yes	Other	Metropolitan	>=75000$	None	143	Alive	2010	Alive	13.4	60-69	2010-2013	0
1285	1162739	No/Unknown	75	White	White	4-10	Gleason Score<=6	T1	N0+NX	M0	No/Unknown	Married	Metropolitan	>=75000$	None	143	Alive	2010	Alive	8.1	70-79	2010-2013	0
1286	1162740	No/Unknown	72	White	White	4-10	Gleason Score<=6	T1	N0+NX	M0	No/Unknown	Married	Metropolitan	>=75000$	None	19	Other	2010	Nephritis, Nephrotic Syndrome and Nephrosis	6.9	70-79	2010-2013	0
1287	1162745	No/Unknown	63	White	White	10-20	Gleason Score=7	T1	N0+NX	M0	Yes	Married	Metropolitan	>=75000$	None	143	Alive	2010	Alive	12.2	60-69	2010-2013	0
1288	1162751	No/Unknown	70	Asian or Pacific Islander	Other	4-10	Gleason Score<=6	T1	N0+NX	M0	No/Unknown	Married	Metropolitan	>=75000$	None	88	Other	2010	Acute Myeloid Leukemia	6.5	70-79	2010-2013	0
1289	1162754	No/Unknown	58	White	White	4-10	Gleason Score<=6	T0+TX	N0+NX	M0	No/Unknown	Married	Metropolitan	>=75000$	None	142	Alive	2010	Alive	5	<60	2010-2013	0
1290	1162755	No/Unknown	67	White	White	10-20	Gleason Score<=6	T2	N0+NX	M0	No/Unknown	Married	Metropolitan	>=75000$	RP	142	Alive	2010	Alive	11.5	60-69	2010-2013	0
1291	1162756	No/Unknown	67	White	White	4-10	Gleason Score<=6	T2	N0+NX	M0	No/Unknown	Married	Metropolitan	>=75000$	RP	142	Alive	2010	Alive	4.7	60-69	2010-2013	0
1292	1162759	No/Unknown	78	White	White	4-10	Gleason Score<=6	T1	N0+NX	M0	No/Unknown	Married	Metropolitan	>=75000$	None	142	Alive	2010	Alive	4.1	70-79	2010-2013	0
1293	1162774	No/Unknown	71	White	White	>=20	Gleason Score<=6	T1	N0+NX	M0	No/Unknown	Other	Metropolitan	>=75000$	None	72	Other	2010	Other Cause of Death	53.7	70-79	2010-2013	0
1294	1162787	No/Unknown	59	White	White	4-10	Gleason Score<=6	T2	N0+NX	M0	No/Unknown	Married	Metropolitan	>=75000$	RP	138	Alive	2010	Alive	5.6	<60	2010-2013	0
1295	1162802	No/Unknown	62	White	White	4-10	Gleason Score=7	T2	N0+NX	M0	No/Unknown	Married	Metropolitan	>=75000$	RP	143	Alive	2010	Alive	8.7	60-69	2010-2013	0
1296	1162812	No/Unknown	73	White	White	>=20	Gleason Score=7	T2	N0+NX	M0	Yes	Married	Metropolitan	>=75000$	None	136	Alive	2010	Alive	98	70-79	2010-2013	0
1297	1162848	No/Unknown	75	White	White	10-20	Gleason Score>=8	T3	N0+NX	M0	Yes	Married	Metropolitan	>=75000$	None	143	Alive	2010	Alive	11.3	70-79	2010-2013	0
1298	1162854	No/Unknown	64	White	White	4-10	Gleason Score<=6	T1	N0+NX	M0	No/Unknown	Married	Metropolitan	>=75000$	None	143	Alive	2010	Alive	7.6	60-69	2010-2013	0
1299	1162864	No/Unknown	56	White	White	4-10	Gleason Score<=6	T1	N0+NX	M0	No/Unknown	Other	Metropolitan	>=75000$	None	143	Alive	2010	Alive	4.8	<60	2010-2013	0
1300	1162865	No/Unknown	67	White	White	4-10	Gleason Score<=6	T1	N0+NX	M0	Yes	Married	Metropolitan	>=75000$	None	143	Alive	2010	Alive	5.7	60-69	2010-2013	0
1301	1162885	No/Unknown	56	Asian or Pacific Islander	Other	10-20	Gleason Score<=6	T1	N0+NX	M0	Yes	Other	Metropolitan	>=75000$	None	139	Other	2010	Diseases of Heart	14.3	<60	2010-2013	0
1302	1162909	No/Unknown	50	Asian or Pacific Islander	Other	4-10	Gleason Score<=6	T2	N0+NX	M0	No/Unknown	Married	Metropolitan	>=75000$	RP	136	Alive	2010	Alive	4.2	<60	2010-2013	0
1303	1162921	No/Unknown	64	White	White	4-10	Gleason Score<=6	T1	N0+NX	M0	Yes	Married	Metropolitan	>=75000$	None	12	Alive	2010	Alive	7.3	60-69	2010-2013	0
1304	1162929	No/Unknown	66	White	White	4-10	Gleason Score<=6	T1	N0+NX	M0	No/Unknown	Single	Metropolitan	>=75000$	None	143	Alive	2010	Alive	5	60-69	2010-2013	0
1305	1162937	No/Unknown	69	White	White	4-10	Gleason Score<=6	T1	N0+NX	M0	Yes	Married	Metropolitan	>=75000$	None	140	Other	2010	Other Digestive Organs	6.7	60-69	2010-2013	0
1306	1162941	No/Unknown	63	White	White	4-10	Gleason Score<=6	T1	N0+NX	M0	No/Unknown	Other	Metropolitan	>=75000$	None	143	Alive	2010	Alive	5.5	60-69	2010-2013	0
1307	1162952	No/Unknown	70	White	White	4-10	Gleason Score=7	T1	N0+NX	M0	Yes	Married	Metropolitan	>=75000$	None	95	Alive	2014	Alive	5.4	70-79	2014-2017	0
1308	1162956	No/Unknown	57	White	White	10-20	Gleason Score>=8	T2	N0+NX	M0	No/Unknown	Married	Metropolitan	>=75000$	RP	136	Alive	2010	Alive	12.2	<60	2010-2013	0
1309	1162958	No/Unknown	64	White	White	4-10	Gleason Score<=6	T1	N0+NX	M0	No/Unknown	Other	Metropolitan	>=75000$	None	135	Alive	2010	Alive	5.7	60-69	2010-2013	0
1310	1162960	No/Unknown	68	White	White	4-10	Gleason Score<=6	T2	N0+NX	M0	No/Unknown	Married	Metropolitan	>=75000$	None	135	Alive	2010	Alive	4.5	60-69	2010-2013	0
1311	1162964	No/Unknown	64	White	White	4-10	Gleason Score=7	T3	N0+NX	M0	No/Unknown	Married	Metropolitan	>=75000$	RP	136	Alive	2010	Alive	4.8	60-69	2010-2013	0
1312	1162973	No/Unknown	75	White	White	4-10	Gleason Score<=6	T1	N0+NX	M0	No/Unknown	Married	Metropolitan	>=75000$	None	20	Other	2010	State DC not available or state DC available but no COD	4.8	70-79	2010-2013	0
1313	1162974	No/Unknown	63	White	White	4-10	Gleason Score<=6	T1	N0+NX	M0	No/Unknown	Married	Metropolitan	>=75000$	None	136	Alive	2010	Alive	4.2	60-69	2010-2013	0
1314	1162982	No/Unknown	74	White	White	4-10	Gleason Score<=6	T1	N0+NX	M0	Yes	Single	Metropolitan	>=75000$	None	143	Alive	2010	Alive	6.7	70-79	2010-2013	0
1315	1162984	No/Unknown	59	White	White	4-10	Gleason Score<=6	T1	N0+NX	M0	Yes	Other	Metropolitan	>=75000$	None	125	Other	2010	State DC not available or state DC available but no COD	9.7	<60	2010-2013	0
1316	1162986	No/Unknown	69	White	White	>=20	Gleason Score>=8	T3	N0+NX	M1	Yes	Other	Metropolitan	>=75000$	None	13	Other	2010	Prostate	98	60-69	2010-2013	0
1317	1162989	No/Unknown	75	White	White	4-10	Gleason Score<=6	T1	N0+NX	M0	No/Unknown	Other	Metropolitan	>=75000$	None	116	Other	2010	Other Cause of Death	8.2	70-79	2010-2013	0
1318	1162992	No/Unknown	65	Asian or Pacific Islander	Other	4-10	Gleason Score<=6	T1	N0+NX	M0	No/Unknown	Other	Metropolitan	>=75000$	None	143	Alive	2010	Alive	6.7	60-69	2010-2013	0
1319	1162994	No/Unknown	50	White	White	4-10	Gleason Score<=6	T2	N0+NX	M0	No/Unknown	Single	Metropolitan	>=75000$	RP	143	Alive	2010	Alive	7.4	<60	2010-2013	0
1320	1163003	No/Unknown	72	White	White	4-10	Gleason Score=7	T1	N0+NX	M0	Yes	Married	Metropolitan	>=75000$	None	143	Alive	2010	Alive	4.6	70-79	2010-2013	0
1321	1163071	No/Unknown	68	White	White	4-10	Gleason Score<=6	T1	N0+NX	M0	No/Unknown	Other	Metropolitan	>=75000$	None	121	Suicide	2010	Suicide and Self-Inflicted Injury	5	60-69	2010-2013	1
1322	1163075	No/Unknown	68	White	White	4-10	Gleason Score<=6	T1	N0+NX	M0	No/Unknown	Other	Metropolitan	>=75000$	None	141	Alive	2010	Alive	4.7	60-69	2010-2013	0
1323	1163087	No/Unknown	63	White	White	4-10	Gleason Score<=6	T1	N0+NX	M0	Yes	Married	Metropolitan	>=75000$	None	141	Alive	2010	Alive	4.7	60-69	2010-2013	0
1324	1163095	No/Unknown	69	White	White	4-10	Gleason Score<=6	T1	N0+NX	M0	No/Unknown	Married	Metropolitan	>=75000$	None	138	Other	2010	Soft Tissue including Heart	6.2	60-69	2010-2013	0
1325	1163096	No/Unknown	65	White	White	4-10	Gleason Score<=6	T1	N0+NX	M0	Yes	Other	Metropolitan	>=75000$	None	142	Alive	2010	Alive	4.6	60-69	2010-2013	0
1326	1163110	No/Unknown	79	White	White	4-10	Gleason Score=7	T1	N0+NX	M0	Yes	Other	Metropolitan	>=75000$	None	142	Alive	2010	Alive	7.2	70-79	2010-2013	0
1327	1163131	No/Unknown	69	White	White	4-10	Gleason Score<=6	T1	N0+NX	M0	No/Unknown	Married	Metropolitan	>=75000$	None	141	Alive	2010	Alive	6.6	60-69	2010-2013	0
1328	1163143	No/Unknown	81	Asian or Pacific Islander	Other	4-10	Gleason Score<=6	T1	N0+NX	M0	Yes	Married	Metropolitan	>=75000$	None	104	Other	2010	Pancreas	8.8	>=80	2010-2013	0
1329	1163151	No/Unknown	69	Asian or Pacific Islander	Other	4-10	Gleason Score<=6	T1	N0+NX	M0	Yes	Married	Metropolitan	>=75000$	None	138	Alive	2010	Alive	5	60-69	2010-2013	0
1330	1163178	No/Unknown	85	White	White	>=20	Gleason Score<=6	T3	N0+NX	M0	Yes	Other	Metropolitan	>=75000$	None	31	Other	2010	Prostate	37	>=80	2010-2013	0
1331	1163229	No/Unknown	53	White	White	>=20	Gleason Score<=6	T2	N0+NX	M0	No/Unknown	Married	Metropolitan	>=75000$	RP	139	Alive	2010	Alive	46.5	<60	2010-2013	0
1332	1163257	No/Unknown	64	White	White	4-10	Gleason Score<=6	T1	N0+NX	M0	Yes	Married	Metropolitan	>=75000$	None	105	Other	2010	Diseases of Heart	7	60-69	2010-2013	0
1333	1163259	No/Unknown	60	White	White	4-10	Gleason Score<=6	T1	N0+NX	M0	Yes	Married	Metropolitan	>=75000$	None	136	Alive	2010	Alive	4.5	60-69	2010-2013	0
1334	1163260	No/Unknown	57	White	White	>=20	Gleason Score<=6	T2	N0+NX	M0	No/Unknown	Married	Metropolitan	>=75000$	RP	136	Alive	2010	Alive	21.2	<60	2010-2013	0
1335	1163262	No/Unknown	73	White	White	10-20	Gleason Score=7	T2	N0+NX	M0	No/Unknown	Married	Metropolitan	>=75000$	None	126	Other	2010	Other Cause of Death	12.5	70-79	2010-2013	0
1336	1163263	No/Unknown	66	Black	Black	<=4	Gleason Score<=6	T1	N0+NX	M0	Yes	Other	Metropolitan	>=75000$	Other	138	Alive	2010	Alive	2.5	60-69	2010-2013	0
1337	1163264	No/Unknown	71	White	White	>=20	Gleason Score<=6	T2	N0+NX	M0	No/Unknown	Married	Metropolitan	>=75000$	RP	81	Other	2010	Other Cause of Death	20.1	70-79	2010-2013	0
1338	1163266	No/Unknown	62	Black	Black	4-10	Gleason Score<=6	T3	N0+NX	M0	No/Unknown	Single	Metropolitan	>=75000$	RP	136	Alive	2010	Alive	6.3	60-69	2010-2013	0
1339	1163270	No/Unknown	88	White	White	>=20	Gleason Score>=8	T2	N0+NX	M0	No/Unknown	Other	Metropolitan	>=75000$	None	34	Other	2010	Urinary Bladder	75.8	>=80	2010-2013	0
1340	1163272	No/Unknown	57	White	White	10-20	Gleason Score<=6	T2	N0+NX	M0	No/Unknown	Married	Metropolitan	>=75000$	RP	137	Alive	2010	Alive	10.4	<60	2010-2013	0
1341	1163274	No/Unknown	66	White	White	10-20	Gleason Score=7	T2	N0+NX	M0	Yes	Married	Metropolitan	>=75000$	None	136	Alive	2010	Alive	12.5	60-69	2010-2013	0
1342	1163276	No/Unknown	59	White	White	4-10	Gleason Score<=6	T2	N0+NX	M0	No/Unknown	Married	Metropolitan	>=75000$	RP	139	Alive	2010	Alive	4.5	<60	2010-2013	0
1343	1163277	No/Unknown	73	White	White	4-10	Gleason Score>=8	T2	N0+NX	M0	Yes	Married	Metropolitan	>=75000$	None	136	Alive	2010	Alive	8.8	70-79	2010-2013	0
1344	1163387	No/Unknown	64	White	White	4-10	Gleason Score<=6	T3	N0+NX	M0	No/Unknown	Married	Metropolitan	>=75000$	RP	137	Alive	2010	Alive	7.2	60-69	2010-2013	0
1345	1163399	No/Unknown	73	White	White	4-10	Gleason Score<=6	T2	N0+NX	M0	No/Unknown	Married	Metropolitan	>=75000$	RP	127	Alive	2011	Alive	4.5	70-79	2010-2013	0
1346	1163403	No/Unknown	57	White	White	4-10	Gleason Score=7	T2	N0+NX	M0	No/Unknown	Married	Metropolitan	>=75000$	RP	140	Alive	2010	Alive	4.3	<60	2010-2013	0
1347	1163412	No/Unknown	61	White	White	10-20	Gleason Score>=8	T2	N0+NX	M0	No/Unknown	Married	Metropolitan	>=75000$	RP	140	Alive	2010	Alive	13.6	60-69	2010-2013	0
1348	1163430	No/Unknown	65	White	White	4-10	Gleason Score<=6	T2	N0+NX	M0	No/Unknown	Married	Metropolitan	>=75000$	RP	137	Alive	2010	Alive	9.2	60-69	2010-2013	0
1349	1163448	No/Unknown	62	Black	Black	4-10	Gleason Score>=8	T4	N0+NX	M0	Yes	Other	Metropolitan	>=75000$	None	140	Alive	2010	Alive	8.3	60-69	2010-2013	0
1350	1163469	No/Unknown	63	White	White	<=4	Gleason Score=7	T1	N0+NX	M0	Yes	Other	Metropolitan	>=75000$	None	143	Alive	2010	Alive	3.7	60-69	2010-2013	0
1351	1163634	No/Unknown	81	White	White	4-10	Gleason Score=7	T2	N0+NX	M0	No/Unknown	Married	Metropolitan	>=75000$	Other	111	Alive	2012	Alive	4.8	>=80	2010-2013	0
1352	1163803	No/Unknown	68	White	White	10-20	Gleason Score<=6	T2	N0+NX	M0	No/Unknown	Other	Metropolitan	>=75000$	RP	133	Alive	2010	Alive	13.7	60-69	2010-2013	0
1353	1163831	No/Unknown	84	White	White	<=4	Gleason Score<=6	T2	N0+NX	M0	Yes	Married	Metropolitan	>=75000$	None	112	Alive	2012	Alive	3.1	>=80	2010-2013	0
1354	1163861	No/Unknown	66	Asian or Pacific Islander	Other	4-10	Gleason Score<=6	T1	N0+NX	M0	No/Unknown	Married	Metropolitan	>=75000$	None	143	Alive	2010	Alive	7.8	60-69	2010-2013	0
1355	1163863	No/Unknown	53	Asian or Pacific Islander	Other	4-10	Gleason Score>=8	T3	N1	M0	Yes	Married	Metropolitan	>=75000$	RP	63	Other	2010	Prostate	6.5	<60	2010-2013	0
1356	1163864	No/Unknown	55	Asian or Pacific Islander	Other	>=20	Gleason Score>=8	T1	N1	M1	No/Unknown	Married	Metropolitan	>=75000$	None	78	Other	2010	Prostate	98	<60	2010-2013	0
1357	1163865	No/Unknown	57	White	White	4-10	Gleason Score>=8	T3	N1	M1	Yes	Married	Metropolitan	>=75000$	None	19	Other	2010	Prostate	7.9	<60	2010-2013	0
1358	1163879	No/Unknown	65	White	White	10-20	Gleason Score=7	T1	N0+NX	M0	Yes	Married	Metropolitan	>=75000$	None	143	Alive	2010	Alive	18.8	60-69	2010-2013	0
1359	1163913	No/Unknown	66	White	White	4-10	Gleason Score=7	T1	N0+NX	M0	Yes	Married	Metropolitan	>=75000$	None	142	Alive	2010	Alive	5.2	60-69	2010-2013	0
1360	1163915	No/Unknown	68	White	White	4-10	Gleason Score=7	T1	N0+NX	M0	Yes	Married	Metropolitan	>=75000$	None	142	Alive	2010	Alive	5.3	60-69	2010-2013	0
1361	1163916	No/Unknown	70	White	White	4-10	Gleason Score=7	T1	N0+NX	M0	Yes	Married	Metropolitan	>=75000$	None	142	Alive	2010	Alive	5	70-79	2010-2013	0
1362	1163919	No/Unknown	79	White	White	10-20	Gleason Score>=8	T1	N0+NX	M0	Yes	Married	Metropolitan	>=75000$	None	143	Alive	2010	Alive	14.1	70-79	2010-2013	0
1363	1163931	No/Unknown	75	White	White	10-20	Gleason Score>=8	T1	N0+NX	M0	No/Unknown	Married	Metropolitan	>=75000$	None	142	Alive	2010	Alive	11	70-79	2010-2013	0
1364	1163935	No/Unknown	75	White	White	4-10	Gleason Score<=6	T1	N0+NX	M0	Yes	Married	Metropolitan	>=75000$	None	142	Alive	2010	Alive	9.2	70-79	2010-2013	0
1365	1163947	No/Unknown	65	Black	Black	4-10	Gleason Score<=6	T1	N0+NX	M0	Yes	Married	Metropolitan	>=75000$	None	142	Alive	2010	Alive	7.3	60-69	2010-2013	0
1366	1163949	No/Unknown	83	Asian or Pacific Islander	Other	4-10	Gleason Score>=8	T1	N0+NX	M0	No/Unknown	Other	Metropolitan	>=75000$	None	68	Other	2010	Diseases of Heart	9.9	>=80	2010-2013	0
1367	1163971	No/Unknown	72	White	White	4-10	Gleason Score<=6	T1	N0+NX	M0	Yes	Married	Metropolitan	>=75000$	None	104	Other	2011	Diseases of Heart	9.9	70-79	2010-2013	0
1368	1164047	No/Unknown	66	White	White	4-10	Gleason Score=7	T1	N0+NX	M0	Yes	Married	Metropolitan	>=75000$	None	38	Other	2010	Cerebrovascular Diseases	9.2	60-69	2010-2013	0
1369	1164056	No/Unknown	68	White	White	4-10	Gleason Score=7	T3	N0+NX	M0	Yes	Married	Metropolitan	>=75000$	RP	140	Other	2010	Prostate	5.4	60-69	2010-2013	0
1370	1164064	No/Unknown	68	Black	Black	>=20	Gleason Score<=6	T1	N0+NX	M0	Yes	Single	Metropolitan	>=75000$	None	33	Other	2010	Diseases of Heart	35.6	60-69	2010-2013	0
1371	1164070	No/Unknown	75	White	White	4-10	Gleason Score<=6	T2	N0+NX	M0	No/Unknown	Married	Metropolitan	>=75000$	None	140	Alive	2010	Alive	7.4	70-79	2010-2013	0
1372	1164115	No/Unknown	59	White	White	>=20	Gleason Score=7	T1	N0+NX	M0	Yes	Other	Metropolitan	>=75000$	None	143	Alive	2010	Alive	40.1	<60	2010-2013	0
1373	1164262	No/Unknown	66	White	White	4-10	Gleason Score=7	T1	N0+NX	M0	No/Unknown	Married	Metropolitan	>=75000$	None	140	Alive	2010	Alive	5	60-69	2010-2013	0
1374	1164264	No/Unknown	74	White	White	4-10	Gleason Score=7	T1	N0+NX	M0	Yes	Married	Metropolitan	>=75000$	None	91	Other	2010	Prostate	9.4	70-79	2010-2013	0
1375	1164267	No/Unknown	59	Black	Black	4-10	Gleason Score<=6	T1	N0+NX	M0	No/Unknown	Other	Metropolitan	>=75000$	None	141	Alive	2010	Alive	6.6	<60	2010-2013	0
1376	1164269	No/Unknown	69	White	White	10-20	Gleason Score<=6	T1	N0+NX	M0	Yes	Other	Metropolitan	>=75000$	None	23	Alive	2010	Alive	10.3	60-69	2010-2013	0
1377	1164270	No/Unknown	73	White	White	10-20	Gleason Score=7	T1	N0+NX	M0	No/Unknown	Other	Metropolitan	>=75000$	None	142	Alive	2010	Alive	13.6	70-79	2010-2013	0
1378	1164271	No/Unknown	60	White	White	10-20	Gleason Score=7	T3	N0+NX	M0	No/Unknown	Married	Metropolitan	>=75000$	RP	143	Alive	2010	Alive	15.3	60-69	2010-2013	0
1379	1164274	No/Unknown	62	White	White	4-10	Gleason Score<=6	T1	N0+NX	M0	Yes	Married	Metropolitan	>=75000$	None	139	Alive	2010	Alive	4.4	60-69	2010-2013	0
1380	1164276	No/Unknown	69	Asian or Pacific Islander	Other	>=20	Gleason Score=7	T1	N0+NX	M0	Yes	Married	Metropolitan	>=75000$	None	128	Other	2010	Other Cause of Death	43.4	60-69	2010-2013	0
1381	1164283	No/Unknown	63	White	White	4-10	Gleason Score<=6	T2	N0+NX	M0	No/Unknown	Married	Metropolitan	>=75000$	RP	141	Alive	2010	Alive	5.7	60-69	2010-2013	0
1382	1164287	No/Unknown	81	White	White	<=4	Gleason Score>=8	T2	N0+NX	M0	Yes	Married	Metropolitan	>=75000$	None	66	Other	2010	Diseases of Heart	2	>=80	2010-2013	0
1383	1164308	No/Unknown	55	Black	Black	4-10	Gleason Score<=6	T1	N0+NX	M0	Yes	Married	Metropolitan	>=75000$	None	53	Other	2010	Lung and Bronchus	6.4	<60	2010-2013	0
1384	1164311	No/Unknown	64	White	White	4-10	Gleason Score=7	T1	N0+NX	M0	No/Unknown	Other	Metropolitan	>=75000$	None	143	Alive	2010	Alive	7.4	60-69	2010-2013	0
1385	1164314	No/Unknown	67	Black	Black	4-10	Gleason Score<=6	T1	N0+NX	M0	No/Unknown	Married	Metropolitan	>=75000$	None	141	Alive	2010	Alive	8.5	60-69	2010-2013	0
1386	1164315	No/Unknown	80	Asian or Pacific Islander	Other	>=20	Gleason Score>=8	T1	N0+NX	M0	No/Unknown	Single	Metropolitan	>=75000$	None	11	Other	2010	Prostate	98	>=80	2010-2013	0
1387	1164321	No/Unknown	69	White	White	4-10	Gleason Score>=8	T1	N0+NX	M0	Yes	Other	Metropolitan	>=75000$	None	138	Other	2010	Prostate	8.9	60-69	2010-2013	0
1388	1164324	No/Unknown	71	Black	Black	10-20	Gleason Score<=6	T1	N0+NX	M0	Yes	Married	Metropolitan	>=75000$	None	138	Alive	2010	Alive	16.4	70-79	2010-2013	0
1389	1164327	No/Unknown	65	White	White	4-10	Gleason Score=7	T1	N0+NX	M0	No/Unknown	Other	Metropolitan	>=75000$	None	140	Alive	2010	Alive	9	60-69	2010-2013	0
1390	1164342	No/Unknown	76	White	White	4-10	Gleason Score<=6	T1	N0+NX	M0	Yes	Married	Metropolitan	>=75000$	None	112	Other	2010	Diseases of Heart	4.8	70-79	2010-2013	0
1391	1164350	No/Unknown	74	White	White	4-10	Gleason Score=7	T1	N0+NX	M0	Yes	Married	Metropolitan	>=75000$	None	130	Alive	2011	Alive	6.4	70-79	2010-2013	0
1392	1164370	No/Unknown	78	Asian or Pacific Islander	Other	4-10	Gleason Score=7	T1	N0+NX	M0	No/Unknown	Married	Metropolitan	>=75000$	Other	140	Alive	2010	Alive	8	70-79	2010-2013	0
1393	1164371	No/Unknown	70	White	White	4-10	Gleason Score<=6	T1	N0+NX	M0	Yes	Other	Metropolitan	>=75000$	None	142	Alive	2010	Alive	6.4	70-79	2010-2013	0
1394	1164374	No/Unknown	68	White	White	4-10	Gleason Score<=6	T1	N0+NX	M0	Yes	Married	Metropolitan	>=75000$	None	139	Alive	2010	Alive	4.1	60-69	2010-2013	0
1395	1164381	No/Unknown	58	Black	Black	4-10	Gleason Score<=6	T2	N0+NX	M0	No/Unknown	Single	Metropolitan	>=75000$	RP	141	Alive	2010	Alive	4.9	<60	2010-2013	0
1396	1164398	No/Unknown	51	Black	Black	4-10	Gleason Score<=6	T2	N0+NX	M0	No/Unknown	Married	Metropolitan	>=75000$	RP	140	Alive	2010	Alive	6.7	<60	2010-2013	0
1397	1164399	No/Unknown	82	White	White	4-10	Gleason Score>=8	T3	N0+NX	M0	Yes	Married	Metropolitan	>=75000$	None	139	Alive	2010	Alive	8.1	>=80	2010-2013	0
1398	1164400	No/Unknown	67	White	White	4-10	Gleason Score=7	T2	N0+NX	M0	No/Unknown	Married	Metropolitan	>=75000$	RP	142	Alive	2010	Alive	4.4	60-69	2010-2013	0
1399	1164403	No/Unknown	56	Black	Black	4-10	Gleason Score<=6	T2	N0+NX	M0	No/Unknown	Married	Metropolitan	>=75000$	RP	138	Alive	2010	Alive	9.7	<60	2010-2013	0
1400	1164406	No/Unknown	65	Black	Black	4-10	Gleason Score<=6	T2	N0+NX	M0	No/Unknown	Other	Metropolitan	>=75000$	RP	142	Alive	2010	Alive	9.9	60-69	2010-2013	0
1401	1164407	No/Unknown	52	Black	Black	4-10	Gleason Score<=6	T1	N0+NX	M0	Yes	Single	Metropolitan	>=75000$	None	139	Alive	2010	Alive	5.8	<60	2010-2013	0
1402	1164410	No/Unknown	49	White	White	<=4	Gleason Score<=6	T2	N0+NX	M0	No/Unknown	Married	Metropolitan	>=75000$	RP	141	Alive	2010	Alive	2.6	<60	2010-2013	0
1403	1164412	No/Unknown	62	Asian or Pacific Islander	Other	4-10	Gleason Score<=6	T2	N0+NX	M0	No/Unknown	Married	Metropolitan	>=75000$	RP	141	Alive	2010	Alive	5.8	60-69	2010-2013	0
1404	1164415	No/Unknown	66	White	White	4-10	Gleason Score<=6	T3	N0+NX	M0	No/Unknown	Married	Metropolitan	>=75000$	RP	105	Other	2010	Chronic Liver Disease and Cirrhosis	7	60-69	2010-2013	0
1405	1164427	No/Unknown	51	Black	Black	>=20	Gleason Score=7	T2	N0+NX	M0	No/Unknown	Married	Metropolitan	>=75000$	RP	141	Alive	2010	Alive	98	<60	2010-2013	0
1406	1164432	No/Unknown	73	White	White	10-20	Gleason Score<=6	T1	N0+NX	M0	No/Unknown	Married	Metropolitan	>=75000$	None	68	Other	2010	Chronic Obstructive Pulmonary Disease and Allied Cond	12.1	70-79	2010-2013	0
1407	1164436	No/Unknown	67	White	White	4-10	Gleason Score<=6	T1	N0+NX	M0	No/Unknown	Single	Metropolitan	>=75000$	None	140	Alive	2010	Alive	4.2	60-69	2010-2013	0
1408	1164438	No/Unknown	54	White	White	4-10	Gleason Score<=6	T1	N0+NX	M0	Yes	Married	Metropolitan	>=75000$	None	140	Alive	2010	Alive	4.6	<60	2010-2013	0
1409	1164440	No/Unknown	62	White	White	4-10	Gleason Score=7	T1	N0+NX	M0	Yes	Married	Metropolitan	>=75000$	None	142	Alive	2010	Alive	5.4	60-69	2010-2013	0
1410	1164443	No/Unknown	57	Black	Black	10-20	Gleason Score<=6	T1	N0+NX	M0	Yes	Other	Metropolitan	>=75000$	None	100	Other	2010	State DC not available or state DC available but no COD	10.1	<60	2010-2013	0
1411	1164445	No/Unknown	54	White	White	10-20	Gleason Score=7	T2	N0+NX	M0	No/Unknown	Single	Metropolitan	>=75000$	None	142	Alive	2010	Alive	18.5	<60	2010-2013	0
1412	1164448	No/Unknown	87	White	White	>=20	Gleason Score=7	T2	N0+NX	M0	No/Unknown	Single	Metropolitan	>=75000$	None	51	Other	2010	Diseases of Heart	27.9	>=80	2010-2013	0
1413	1164451	No/Unknown	56	White	White	4-10	Gleason Score=7	T1	N0+NX	M0	No/Unknown	Other	Metropolitan	>=75000$	None	141	Alive	2010	Alive	5.4	<60	2010-2013	0
1414	1164455	No/Unknown	66	Asian or Pacific Islander	Other	4-10	Gleason Score=7	T1	N0+NX	M0	No/Unknown	Married	Metropolitan	>=75000$	None	133	Other	2010	Prostate	6.1	60-69	2010-2013	0
1415	1164459	No/Unknown	65	White	White	4-10	Gleason Score=7	T2	N0+NX	M0	No/Unknown	Married	Metropolitan	>=75000$	RP	98	Other	2010	Alzheimers (ICD-9 and 10 only)	8.8	60-69	2010-2013	0
1416	1164461	No/Unknown	66	White	White	4-10	Gleason Score=7	T1	N0+NX	M0	Yes	Married	Metropolitan	>=75000$	None	138	Alive	2010	Alive	8.8	60-69	2010-2013	0
1417	1164474	No/Unknown	69	White	White	10-20	Gleason Score=7	T2	N0+NX	M0	No/Unknown	Married	Metropolitan	>=75000$	RP	139	Alive	2010	Alive	14.1	60-69	2010-2013	0
1418	1164477	No/Unknown	64	White	White	4-10	Gleason Score=7	T1	N0+NX	M0	Yes	Other	Metropolitan	>=75000$	None	138	Alive	2010	Alive	4.3	60-69	2010-2013	0
1419	1164483	No/Unknown	64	Asian or Pacific Islander	Other	4-10	Gleason Score=7	T1	N0+NX	M0	Yes	Other	Metropolitan	>=75000$	None	138	Alive	2010	Alive	6.6	60-69	2010-2013	0
1420	1164484	No/Unknown	75	White	White	4-10	Gleason Score<=6	T2	N0+NX	M0	No/Unknown	Married	Metropolitan	>=75000$	None	115	Other	2010	Colon excluding Rectum	8	70-79	2010-2013	0
1421	1164498	No/Unknown	61	White	White	4-10	Gleason Score<=6	T3	N0+NX	M0	Yes	Married	Metropolitan	>=75000$	RP	139	Alive	2010	Alive	9.8	60-69	2010-2013	0
1422	1164502	No/Unknown	68	White	White	4-10	Gleason Score<=6	T2	N0+NX	M0	Yes	Other	Metropolitan	>=75000$	None	137	Alive	2010	Alive	6.9	60-69	2010-2013	0
1423	1164506	No/Unknown	75	White	White	10-20	Gleason Score=7	T1	N0+NX	M0	Yes	Married	Metropolitan	>=75000$	None	124	Other	2010	Cerebrovascular Diseases	12.7	70-79	2010-2013	0
1424	1164509	No/Unknown	73	Asian or Pacific Islander	Other	10-20	Gleason Score<=6	T2	N0+NX	M0	No/Unknown	Married	Metropolitan	>=75000$	RP	138	Alive	2010	Alive	13.3	70-79	2010-2013	0
1425	1164511	No/Unknown	53	White	White	4-10	Gleason Score<=6	T1	N0+NX	M0	No/Unknown	Other	Metropolitan	>=75000$	None	138	Alive	2010	Alive	7.6	<60	2010-2013	0
1426	1164514	No/Unknown	60	White	White	10-20	Gleason Score=7	T1	N0+NX	M0	No/Unknown	Other	Metropolitan	>=75000$	None	139	Alive	2010	Alive	10.2	60-69	2010-2013	0
1427	1164516	No/Unknown	54	Asian or Pacific Islander	Other	4-10	Gleason Score=7	T2	N0+NX	M0	No/Unknown	Married	Metropolitan	>=75000$	RP	137	Alive	2010	Alive	6.2	<60	2010-2013	0
1428	1164656	No/Unknown	58	White	White	4-10	Gleason Score<=6	T1	N0+NX	M0	Yes	Single	Metropolitan	>=75000$	None	141	Alive	2010	Alive	6.2	<60	2010-2013	0
1429	1164672	No/Unknown	66	White	White	4-10	Gleason Score=7	T3	N0+NX	M0	No/Unknown	Other	Metropolitan	>=75000$	RP	76	Alive	2015	Alive	9.4	60-69	2014-2017	0
1430	1164704	No/Unknown	57	White	White	10-20	Gleason Score=7	T1	N0+NX	M0	Yes	Married	Metropolitan	>=75000$	None	56	Other	2010	Prostate	10.1	<60	2010-2013	0
1431	1164706	No/Unknown	62	White	White	4-10	Gleason Score=7	T2	N0+NX	M0	No/Unknown	Married	Metropolitan	>=75000$	RP	143	Alive	2010	Alive	4.8	60-69	2010-2013	0
1432	1164716	No/Unknown	51	White	White	10-20	Gleason Score<=6	T2	N0+NX	M0	Yes	Married	Metropolitan	>=75000$	None	141	Alive	2010	Alive	13.4	<60	2010-2013	0
1433	1164786	No/Unknown	82	White	White	10-20	Gleason Score>=8	T2	N0+NX	M0	Yes	Married	Metropolitan	>=75000$	None	136	Other	2010	Other Cause of Death	12.3	>=80	2010-2013	0
1434	1164800	No/Unknown	60	White	White	4-10	Gleason Score<=6	T1	N0+NX	M0	Yes	Married	Metropolitan	>=75000$	None	141	Alive	2010	Alive	9.2	60-69	2010-2013	0
1435	1164803	No/Unknown	57	White	White	4-10	Gleason Score<=6	T1	N0+NX	M0	No/Unknown	Married	Metropolitan	>=75000$	None	139	Alive	2010	Alive	6.5	<60	2010-2013	0
1436	1164806	No/Unknown	67	White	White	4-10	Gleason Score<=6	T1	N0+NX	M0	Yes	Married	Metropolitan	>=75000$	None	139	Alive	2010	Alive	4.9	60-69	2010-2013	0
1437	1164807	No/Unknown	69	White	White	4-10	Gleason Score<=6	T2	N0+NX	M0	No/Unknown	Other	Metropolitan	>=75000$	RP	138	Alive	2010	Alive	6.7	60-69	2010-2013	0
1438	1164808	No/Unknown	59	White	White	4-10	Gleason Score<=6	T2	N0+NX	M0	No/Unknown	Married	Metropolitan	>=75000$	RP	138	Alive	2010	Alive	6.4	<60	2010-2013	0
1439	1164809	No/Unknown	62	White	White	4-10	Gleason Score<=6	T1	N0+NX	M0	No/Unknown	Other	Metropolitan	>=75000$	None	141	Alive	2010	Alive	7.2	60-69	2010-2013	0
1440	1164812	No/Unknown	68	Black	Black	4-10	Gleason Score<=6	T1	N0+NX	M0	No/Unknown	Married	Metropolitan	>=75000$	None	141	Alive	2010	Alive	5.4	60-69	2010-2013	0
1441	1164813	No/Unknown	65	White	White	10-20	Gleason Score>=8	T2	N0+NX	M1	Yes	Single	Metropolitan	>=75000$	None	140	Alive	2010	Alive	16.4	60-69	2010-2013	0
1442	1164816	No/Unknown	74	White	White	4-10	Gleason Score<=6	T1	N0+NX	M0	Yes	Married	Metropolitan	>=75000$	None	141	Alive	2010	Alive	4.3	70-79	2010-2013	0
1443	1164819	No/Unknown	54	White	White	4-10	Gleason Score<=6	T1	N0+NX	M0	No/Unknown	Other	Metropolitan	>=75000$	None	141	Alive	2010	Alive	6	<60	2010-2013	0
1444	1164820	No/Unknown	60	White	White	10-20	Gleason Score<=6	T2	N0+NX	M0	No/Unknown	Married	Metropolitan	>=75000$	RP	141	Alive	2010	Alive	15.9	60-69	2010-2013	0
1445	1164821	No/Unknown	67	Black	Black	4-10	Gleason Score=7	T1	N0+NX	M0	No/Unknown	Married	Metropolitan	>=75000$	None	140	Alive	2010	Alive	5.2	60-69	2010-2013	0
1446	1164823	No/Unknown	71	White	White	4-10	Gleason Score<=6	T1	N0+NX	M0	No/Unknown	Other	Metropolitan	>=75000$	None	140	Alive	2010	Alive	4.6	70-79	2010-2013	0
1447	1164824	No/Unknown	59	Black	Black	4-10	Gleason Score<=6	T1	N0+NX	M0	Yes	Other	Metropolitan	>=75000$	None	142	Alive	2010	Alive	6.1	<60	2010-2013	0
1448	1164826	No/Unknown	63	White	White	4-10	Gleason Score<=6	T1	N0+NX	M0	Yes	Single	Metropolitan	>=75000$	None	141	Alive	2010	Alive	7.7	60-69	2010-2013	0
1449	1164828	No/Unknown	62	White	White	<=4	Gleason Score<=6	T1	N0+NX	M0	No/Unknown	Married	Metropolitan	>=75000$	Other	141	Alive	2010	Alive	0.3	60-69	2010-2013	0
1450	1164829	No/Unknown	78	White	White	4-10	Gleason Score=7	T1	N0+NX	M0	Yes	Married	Metropolitan	>=75000$	None	141	Alive	2010	Alive	7.8	70-79	2010-2013	0
1451	1164831	No/Unknown	64	White	White	4-10	Gleason Score<=6	T2	N0+NX	M0	No/Unknown	Married	Metropolitan	>=75000$	RP	141	Alive	2010	Alive	4.5	60-69	2010-2013	0
1452	1164832	No/Unknown	56	White	White	<=4	Gleason Score=7	T2	N0+NX	M0	No/Unknown	Married	Metropolitan	>=75000$	RP	140	Alive	2010	Alive	3.1	<60	2010-2013	0
1453	1164833	No/Unknown	65	White	White	10-20	Gleason Score<=6	T1	N0+NX	M0	No/Unknown	Married	Metropolitan	>=75000$	None	140	Alive	2010	Alive	18.4	60-69	2010-2013	0
1454	1164834	No/Unknown	71	White	White	10-20	Gleason Score=7	T1	N0+NX	M0	Yes	Single	Metropolitan	>=75000$	None	68	Other	2010	Diseases of Heart	14.3	70-79	2010-2013	0
1455	1164836	No/Unknown	74	Black	Black	10-20	Gleason Score<=6	T1	N0+NX	M0	Yes	Other	Metropolitan	>=75000$	None	82	Other	2010	Diseases of Heart	14.7	70-79	2010-2013	0
1456	1164837	No/Unknown	69	White	White	4-10	Gleason Score<=6	T1	N0+NX	M0	Yes	Single	Metropolitan	>=75000$	None	141	Alive	2010	Alive	5.6	60-69	2010-2013	0
1457	1164841	No/Unknown	68	White	White	4-10	Gleason Score<=6	T1	N0+NX	M0	No/Unknown	Married	Metropolitan	>=75000$	None	139	Alive	2010	Alive	7.1	60-69	2010-2013	0
1458	1164843	No/Unknown	62	White	White	4-10	Gleason Score<=6	T1	N0+NX	M0	Yes	Married	Metropolitan	>=75000$	None	141	Alive	2010	Alive	7.1	60-69	2010-2013	0
1459	1164846	No/Unknown	68	White	White	4-10	Gleason Score<=6	T1	N0+NX	M0	No/Unknown	Other	Metropolitan	>=75000$	None	141	Alive	2010	Alive	5.3	60-69	2010-2013	0
1460	1164847	No/Unknown	82	White	White	>=20	Gleason Score=7	T2	N0+NX	M0	Yes	Married	Metropolitan	>=75000$	None	106	Other	2010	Other Cause of Death	21.7	>=80	2010-2013	0
1461	1164849	No/Unknown	65	White	White	10-20	Gleason Score=7	T1	N0+NX	M0	No/Unknown	Married	Metropolitan	>=75000$	Other	141	Alive	2010	Alive	17.9	60-69	2010-2013	0
1462	1164860	No/Unknown	68	Black	Black	10-20	Gleason Score=7	T1	N0+NX	M0	Yes	Other	Metropolitan	>=75000$	None	136	Alive	2010	Alive	17.3	60-69	2010-2013	0
1463	1164888	No/Unknown	58	White	White	4-10	Gleason Score<=6	T2	N0+NX	M0	No/Unknown	Married	Metropolitan	>=75000$	RP	137	Alive	2010	Alive	5.4	<60	2010-2013	0
1464	1164900	No/Unknown	75	Black	Black	10-20	Gleason Score=7	T1	N0+NX	M0	No/Unknown	Married	Metropolitan	>=75000$	None	69	Other	2010	Alzheimers (ICD-9 and 10 only)	19	70-79	2010-2013	0
1465	1164903	No/Unknown	70	White	White	4-10	Gleason Score<=6	T1	N0+NX	M0	Yes	Married	Metropolitan	>=75000$	Other	139	Alive	2010	Alive	5.4	70-79	2010-2013	0
1466	1164904	No/Unknown	63	White	White	10-20	Gleason Score<=6	T2	N0+NX	M0	No/Unknown	Single	Metropolitan	>=75000$	RP	137	Alive	2010	Alive	13.9	60-69	2010-2013	0
1467	1164907	No/Unknown	51	Black	Black	10-20	Gleason Score>=8	T2	N0+NX	M0	Yes	Other	Metropolitan	>=75000$	None	60	Other	2010	Prostate	16.2	<60	2010-2013	0
1468	1164909	No/Unknown	52	Asian or Pacific Islander	Other	4-10	Gleason Score=7	T3	N0+NX	M0	No/Unknown	Single	Metropolitan	>=75000$	RP	138	Alive	2010	Alive	4.4	<60	2010-2013	0
1469	1164913	No/Unknown	69	Asian or Pacific Islander	Other	4-10	Gleason Score<=6	T1	N0+NX	M0	No/Unknown	Married	Metropolitan	>=75000$	None	139	Alive	2010	Alive	5.1	60-69	2010-2013	0
1470	1164914	No/Unknown	56	Black	Black	>=20	Gleason Score>=8	T1	N0+NX	M0	Yes	Single	Metropolitan	>=75000$	None	99	Other	2010	Prostate	85.6	<60	2010-2013	0
1471	1164916	No/Unknown	57	Black	Black	10-20	Gleason Score>=8	T1	N0+NX	M1	Yes	Single	Metropolitan	>=75000$	None	13	Other	2010	Prostate	13.4	<60	2010-2013	0
1472	1164917	No/Unknown	52	Black	Black	4-10	Gleason Score<=6	T1	N0+NX	M0	No/Unknown	Married	Metropolitan	>=75000$	None	137	Alive	2010	Alive	5.8	<60	2010-2013	0
1473	1164984	No/Unknown	64	White	White	4-10	Gleason Score<=6	T1	N0+NX	M0	Yes	Single	Metropolitan	>=75000$	None	136	Alive	2010	Alive	5.9	60-69	2010-2013	0
1474	1164988	No/Unknown	68	White	White	4-10	Gleason Score<=6	T1	N0+NX	M0	Yes	Single	Metropolitan	>=75000$	None	92	Other	2010	Diseases of Heart	5.9	60-69	2010-2013	0
1475	1165034	No/Unknown	66	White	White	<=4	Gleason Score<=6	T2	N0+NX	M0	No/Unknown	Married	Metropolitan	>=75000$	RP	117	Alive	2012	Alive	3.8	60-69	2010-2013	0
1476	1165084	No/Unknown	62	White	White	<=4	Gleason Score>=8	T2	N0+NX	M0	Yes	Married	Metropolitan	>=75000$	None	35	Other	2012	Miscellaneous Malignant Cancer	1.2	60-69	2010-2013	0
1477	1165092	No/Unknown	67	White	White	<=4	Gleason Score<=6	T2	N0+NX	M0	No/Unknown	Married	Metropolitan	>=75000$	RP	141	Alive	2010	Alive	3.6	60-69	2010-2013	0
1478	1165107	No/Unknown	63	White	White	4-10	Gleason Score=7	T2	N0+NX	M0	No/Unknown	Other	Metropolitan	>=75000$	RP	140	Alive	2010	Alive	4.3	60-69	2010-2013	0
1479	1165110	No/Unknown	44	White	White	<=4	Gleason Score<=6	T3	N0+NX	M0	No/Unknown	Married	Metropolitan	>=75000$	RP	140	Alive	2010	Alive	2	<60	2010-2013	0
1480	1165113	No/Unknown	65	White	White	>=20	Gleason Score>=8	T3	N0+NX	M1	Yes	Single	Metropolitan	>=75000$	None	34	Other	2010	Prostate	98	60-69	2010-2013	0
1481	1165202	No/Unknown	73	White	White	4-10	Gleason Score<=6	T1	N0+NX	M0	Yes	Married	Metropolitan	>=75000$	None	139	Other	2010	Nephritis, Nephrotic Syndrome and Nephrosis	6.6	70-79	2010-2013	0
1482	1165211	No/Unknown	62	Asian or Pacific Islander	Other	4-10	Gleason Score=7	T1	N0+NX	M0	Yes	Married	Metropolitan	>=75000$	None	123	Other	2010	Prostate	8	60-69	2010-2013	0
1483	1165214	No/Unknown	81	Asian or Pacific Islander	Other	4-10	Gleason Score<=6	T1	N0+NX	M0	Yes	Other	Metropolitan	>=75000$	None	115	Other	2010	Diseases of Heart	8.9	>=80	2010-2013	0
1484	1165217	No/Unknown	75	Asian or Pacific Islander	Other	10-20	Gleason Score>=8	T1	N0+NX	M0	Yes	Married	Metropolitan	>=75000$	None	54	Alive	2010	Alive	12.9	70-79	2010-2013	0
1485	1165218	No/Unknown	78	Black	Black	4-10	Gleason Score<=6	T1	N0+NX	M0	No/Unknown	Married	Metropolitan	>=75000$	None	52	Other	2010	Pancreas	8.2	70-79	2010-2013	0
1486	1165222	No/Unknown	58	White	White	>=20	Gleason Score>=8	T1	N0+NX	M0	Yes	Married	Metropolitan	>=75000$	None	142	Alive	2010	Alive	40.7	<60	2010-2013	0
1487	1165251	No/Unknown	77	White	White	4-10	Gleason Score<=6	T1	N0+NX	M0	No/Unknown	Married	Metropolitan	>=75000$	None	126	Other	2011	State DC not available or state DC available but no COD	7.2	70-79	2010-2013	0
1488	1165350	No/Unknown	69	White	White	10-20	Gleason Score=7	T1	N0+NX	M0	No/Unknown	Other	Metropolitan	>=75000$	None	135	Alive	2010	Alive	16.4	60-69	2010-2013	0
1489	1165352	No/Unknown	60	Asian or Pacific Islander	Other	4-10	Gleason Score<=6	T2	N0+NX	M0	No/Unknown	Married	Metropolitan	>=75000$	RP	135	Alive	2010	Alive	4.8	60-69	2010-2013	0
1490	1165354	No/Unknown	50	Asian or Pacific Islander	Other	4-10	Gleason Score<=6	T1	N0+NX	M0	Yes	Other	Metropolitan	>=75000$	None	140	Alive	2010	Alive	6.2	<60	2010-2013	0
1491	1165356	No/Unknown	71	White	White	4-10	Gleason Score>=8	T2	N0+NX	M0	No/Unknown	Single	Metropolitan	>=75000$	None	107	Other	2010	Diseases of Heart	5.2	70-79	2010-2013	0
1492	1165357	No/Unknown	63	White	White	10-20	Gleason Score<=6	T2	N0+NX	M0	No/Unknown	Married	Metropolitan	>=75000$	RP	137	Other	2010	Melanoma of the Skin	17.7	60-69	2010-2013	0
1493	1165359	No/Unknown	63	White	White	4-10	Gleason Score<=6	T1	N0+NX	M0	No/Unknown	Other	Metropolitan	>=75000$	None	135	Alive	2010	Alive	5.8	60-69	2010-2013	0
1494	1165362	No/Unknown	56	White	White	10-20	Gleason Score=7	T2	N0+NX	M0	No/Unknown	Married	Metropolitan	>=75000$	RP	137	Alive	2010	Alive	10.3	<60	2010-2013	0
1495	1165367	No/Unknown	71	Asian or Pacific Islander	Other	4-10	Gleason Score=7	T1	N0+NX	M0	No/Unknown	Other	Metropolitan	>=75000$	None	129	Other	2010	Lung and Bronchus	4.2	70-79	2010-2013	0
1496	1165368	No/Unknown	54	White	White	4-10	Gleason Score<=6	T1	N0+NX	M0	Yes	Other	Metropolitan	>=75000$	None	141	Alive	2010	Alive	5.5	<60	2010-2013	0
1497	1165371	No/Unknown	65	White	White	>=20	Gleason Score>=8	T4	N1	M1	No/Unknown	Single	Metropolitan	>=75000$	Other	5	Other	2010	Prostate	98	60-69	2010-2013	0
1498	1165374	No/Unknown	63	White	White	4-10	Gleason Score=7	T2	N0+NX	M0	No/Unknown	Married	Metropolitan	>=75000$	RP	139	Alive	2010	Alive	4.5	60-69	2010-2013	0
1499	1165377	No/Unknown	78	Black	Black	<=4	Gleason Score<=6	T1	N0+NX	M0	No/Unknown	Married	Metropolitan	>=75000$	Other	30	Other	2010	Nephritis, Nephrotic Syndrome and Nephrosis	0.8	70-79	2010-2013	0
1500	1165380	No/Unknown	60	Black	Black	4-10	Gleason Score<=6	T2	N0+NX	M0	No/Unknown	Single	Metropolitan	>=75000$	RP	139	Alive	2010	Alive	4.7	60-69	2010-2013	0
1501	1165385	No/Unknown	44	Black	Black	4-10	Gleason Score<=6	T1	N0+NX	M0	No/Unknown	Other	Metropolitan	>=75000$	None	137	Alive	2010	Alive	4.9	<60	2010-2013	0
1502	1165390	No/Unknown	80	Asian or Pacific Islander	Other	10-20	Gleason Score=7	T1	N0+NX	M0	Yes	Other	Metropolitan	>=75000$	None	130	Other	2010	Prostate	13.6	>=80	2010-2013	0
1503	1165393	No/Unknown	63	White	White	4-10	Gleason Score>=8	T2	N1	M0	Yes	Other	Metropolitan	>=75000$	RP	142	Alive	2010	Alive	4.7	60-69	2010-2013	0
1504	1165394	No/Unknown	63	Black	Black	4-10	Gleason Score<=6	T2	N0+NX	M0	Yes	Married	Metropolitan	>=75000$	None	142	Alive	2010	Alive	7.8	60-69	2010-2013	0
1505	1165397	No/Unknown	66	White	White	4-10	Gleason Score<=6	T1	N0+NX	M0	Yes	Married	Metropolitan	>=75000$	None	138	Alive	2010	Alive	6.1	60-69	2010-2013	0
1506	1165398	No/Unknown	71	White	White	>=20	Gleason Score=7	T0+TX	N0+NX	M0	No/Unknown	Married	Metropolitan	>=75000$	None	22	Other	2010	Prostate	58.3	70-79	2010-2013	0
1507	1165400	No/Unknown	64	White	White	>=20	Gleason Score=7	T2	N0+NX	M0	Yes	Married	Metropolitan	>=75000$	None	138	Alive	2010	Alive	20.6	60-69	2010-2013	0
1508	1165403	No/Unknown	62	White	White	4-10	Gleason Score=7	T2	N0+NX	M0	No/Unknown	Married	Metropolitan	>=75000$	RP	138	Alive	2010	Alive	5.4	60-69	2010-2013	0
1509	1165406	No/Unknown	61	White	White	4-10	Gleason Score=7	T2	N0+NX	M0	No/Unknown	Married	Metropolitan	>=75000$	RP	136	Alive	2010	Alive	5.8	60-69	2010-2013	0
1510	1165423	No/Unknown	71	Black	Black	4-10	Gleason Score<=6	T1	N0+NX	M0	No/Unknown	Married	Metropolitan	>=75000$	Other	139	Alive	2010	Alive	7.2	70-79	2010-2013	0
1511	1165431	No/Unknown	69	White	White	4-10	Gleason Score=7	T3	N0+NX	M0	No/Unknown	Married	Metropolitan	>=75000$	RP	137	Alive	2010	Alive	8.9	60-69	2010-2013	0
1512	1165449	No/Unknown	61	Black	Black	4-10	Gleason Score=7	T1	N0+NX	M0	No/Unknown	Married	Metropolitan	>=75000$	Other	136	Alive	2010	Alive	8.8	60-69	2010-2013	0
1513	1165450	No/Unknown	83	Black	Black	>=20	Gleason Score>=8	T1	N0+NX	M1	No/Unknown	Married	Metropolitan	>=75000$	None	32	Other	2010	Prostate	98	>=80	2010-2013	0
1514	1165483	No/Unknown	57	Black	Black	>=20	Gleason Score>=8	T1	N0+NX	M0	Yes	Married	Metropolitan	>=75000$	None	60	Other	2010	Prostate	88	<60	2010-2013	0
1515	1165503	No/Unknown	63	Black	Black	4-10	Gleason Score<=6	T2	N0+NX	M0	Yes	Married	Metropolitan	>=75000$	None	137	Alive	2010	Alive	6.3	60-69	2010-2013	0
1516	1165505	No/Unknown	73	White	White	<=4	Gleason Score<=6	T2	N0+NX	M0	Yes	Married	Metropolitan	>=75000$	None	141	Alive	2010	Alive	2	70-79	2010-2013	0
1517	1165535	No/Unknown	62	White	White	4-10	Gleason Score<=6	T1	N0+NX	M0	No/Unknown	Other	Metropolitan	>=75000$	None	120	Other	2010	Chronic Liver Disease and Cirrhosis	6	60-69	2010-2013	0
1518	1165543	No/Unknown	58	White	White	4-10	Gleason Score=7	T1	N0+NX	M0	No/Unknown	Single	Metropolitan	>=75000$	None	37	Alive	2010	Alive	4.8	<60	2010-2013	0
1519	1165550	No/Unknown	63	Asian or Pacific Islander	Other	4-10	Gleason Score<=6	T1	N0+NX	M0	Yes	Married	Metropolitan	>=75000$	None	136	Alive	2010	Alive	7.8	60-69	2010-2013	0
1520	1165552	No/Unknown	55	Asian or Pacific Islander	Other	4-10	Gleason Score<=6	T1	N0+NX	M0	No/Unknown	Other	Metropolitan	>=75000$	None	138	Alive	2010	Alive	5.4	<60	2010-2013	0
1521	1165565	No/Unknown	62	White	White	4-10	Gleason Score<=6	T2	N0+NX	M0	No/Unknown	Married	Metropolitan	>=75000$	None	140	Alive	2010	Alive	4.2	60-69	2010-2013	0
1522	1165567	No/Unknown	58	White	White	4-10	Gleason Score<=6	T1	N0+NX	M0	No/Unknown	Other	Metropolitan	>=75000$	None	137	Alive	2010	Alive	4.4	<60	2010-2013	0
1523	1165605	No/Unknown	66	White	White	4-10	Gleason Score<=6	T1	N0+NX	M0	No/Unknown	Married	Metropolitan	>=75000$	None	137	Alive	2010	Alive	5.3	60-69	2010-2013	0
1524	1165614	No/Unknown	51	White	White	>=20	Gleason Score=7	T3	N0+NX	M0	No/Unknown	Married	Metropolitan	>=75000$	RP	135	Alive	2010	Alive	20.1	<60	2010-2013	0
1525	1165646	No/Unknown	54	White	White	4-10	Gleason Score<=6	T1	N0+NX	M0	No/Unknown	Married	Metropolitan	>=75000$	None	137	Alive	2010	Alive	6.4	<60	2010-2013	0
1526	1165654	No/Unknown	62	Asian or Pacific Islander	Other	4-10	Gleason Score>=8	T1	N0+NX	M0	Yes	Married	Metropolitan	>=75000$	None	137	Alive	2010	Alive	5.9	60-69	2010-2013	0
1527	1165656	No/Unknown	60	Asian or Pacific Islander	Other	4-10	Gleason Score<=6	T1	N0+NX	M0	Yes	Other	Metropolitan	>=75000$	None	137	Alive	2010	Alive	5.5	60-69	2010-2013	0
1528	1165662	No/Unknown	54	White	White	10-20	Gleason Score=7	T3	N0+NX	M0	No/Unknown	Married	Metropolitan	>=75000$	RP	135	Alive	2010	Alive	11.4	<60	2010-2013	0
1529	1165664	No/Unknown	57	White	White	4-10	Gleason Score<=6	T2	N0+NX	M0	No/Unknown	Married	Metropolitan	>=75000$	RP	135	Alive	2010	Alive	4.6	<60	2010-2013	0
1530	1165679	No/Unknown	70	White	White	4-10	Gleason Score=7	T2	N0+NX	M0	No/Unknown	Married	Metropolitan	>=75000$	RP	135	Alive	2010	Alive	8.4	70-79	2010-2013	0
1531	1165691	No/Unknown	78	White	White	4-10	Gleason Score<=6	T1	N0+NX	M0	No/Unknown	Married	Metropolitan	>=75000$	None	136	Alive	2010	Alive	10	70-79	2010-2013	0
1532	1165717	No/Unknown	65	White	White	4-10	Gleason Score<=6	T2	N0+NX	M0	No/Unknown	Married	Metropolitan	>=75000$	RP	136	Alive	2010	Alive	4.2	60-69	2010-2013	0
1533	1165755	No/Unknown	67	White	White	4-10	Gleason Score<=6	T1	N0+NX	M0	Yes	Married	Metropolitan	>=75000$	None	135	Alive	2010	Alive	5.8	60-69	2010-2013	0
1534	1165864	No/Unknown	60	White	White	4-10	Gleason Score<=6	T1	N0+NX	M0	No/Unknown	Married	Metropolitan	>=75000$	None	136	Alive	2010	Alive	6.6	60-69	2010-2013	0
1535	1165945	No/Unknown	79	Black	Black	10-20	Gleason Score<=6	T2	N0+NX	M0	No/Unknown	Other	Metropolitan	>=75000$	None	143	Alive	2010	Alive	13.3	70-79	2010-2013	0
1536	1165949	No/Unknown	66	White	White	4-10	Gleason Score<=6	T1	N0+NX	M0	No/Unknown	Married	Metropolitan	>=75000$	None	139	Alive	2010	Alive	5.6	60-69	2010-2013	0
1537	1165950	No/Unknown	57	Black	Black	>=20	Gleason Score=7	T1	N0+NX	M0	Yes	Other	Metropolitan	>=75000$	None	143	Alive	2010	Alive	25.1	<60	2010-2013	0
1538	1165953	No/Unknown	63	White	White	4-10	Gleason Score=7	T1	N0+NX	M0	Yes	Other	Metropolitan	>=75000$	None	142	Alive	2010	Alive	7.8	60-69	2010-2013	0
1539	1165955	No/Unknown	70	Black	Black	4-10	Gleason Score=7	T1	N0+NX	M0	No/Unknown	Other	Metropolitan	>=75000$	None	142	Alive	2010	Alive	9.7	70-79	2010-2013	0
1540	1165956	No/Unknown	64	Asian or Pacific Islander	Other	4-10	Gleason Score<=6	T1	N0+NX	M0	No/Unknown	Other	Metropolitan	>=75000$	None	137	Alive	2010	Alive	4.2	60-69	2010-2013	0
1541	1165957	No/Unknown	67	Black	Black	>=20	Gleason Score=7	T2	N0+NX	M0	Yes	Single	Metropolitan	>=75000$	None	58	Other	2010	Other Cause of Death	22.3	60-69	2010-2013	0
1542	1165958	No/Unknown	58	Black	Black	4-10	Gleason Score=7	T2	N0+NX	M0	No/Unknown	Single	Metropolitan	>=75000$	RP	139	Alive	2010	Alive	5.9	<60	2010-2013	0
1543	1165961	No/Unknown	66	White	White	4-10	Gleason Score<=6	T1	N0+NX	M0	No/Unknown	Married	Metropolitan	>=75000$	None	69	Other	2010	Non-Hodgkin Lymphoma	5	60-69	2010-2013	0
1544	1165989	No/Unknown	61	Asian or Pacific Islander	Other	4-10	Gleason Score=7	T1	N0+NX	M0	Yes	Married	Metropolitan	>=75000$	None	140	Alive	2010	Alive	6.8	60-69	2010-2013	0
1545	1166019	No/Unknown	67	White	White	4-10	Gleason Score=7	T1	N0+NX	M0	Yes	Other	Metropolitan	>=75000$	None	140	Alive	2010	Alive	5.6	60-69	2010-2013	0
1546	1166021	No/Unknown	69	Black	Black	4-10	Gleason Score>=8	T1	N1	M0	No/Unknown	Married	Metropolitan	>=75000$	None	112	Other	2010	Other Cause of Death	4.7	60-69	2010-2013	0
1547	1166030	No/Unknown	50	White	White	10-20	Gleason Score<=6	T3	N0+NX	M0	No/Unknown	Married	Metropolitan	>=75000$	RP	140	Alive	2010	Alive	12.9	<60	2010-2013	0
1548	1166049	No/Unknown	77	White	White	4-10	Gleason Score=7	T1	N0+NX	M0	Yes	Married	Metropolitan	>=75000$	None	139	Alive	2010	Alive	6.7	70-79	2010-2013	0
1549	1166082	No/Unknown	73	White	White	<=4	Gleason Score=7	T2	N0+NX	M0	Yes	Married	Metropolitan	>=75000$	None	112	Other	2010	Alzheimers (ICD-9 and 10 only)	3.6	70-79	2010-2013	0
1550	1166093	No/Unknown	77	White	White	4-10	Gleason Score=7	T1	N0+NX	M0	Yes	Married	Metropolitan	>=75000$	None	104	Other	2010	In situ, benign or unknown behavior neoplasm	4.2	70-79	2010-2013	0
1551	1166094	No/Unknown	77	Asian or Pacific Islander	Other	4-10	Gleason Score>=8	T1	N0+NX	M0	No/Unknown	Married	Metropolitan	>=75000$	Other	107	Other	2010	Diseases of Heart	5.3	70-79	2010-2013	0
1552	1166096	No/Unknown	75	White	White	>=20	Gleason Score>=8	T1	N0+NX	M0	Yes	Married	Metropolitan	>=75000$	None	82	Other	2010	Prostate	42.3	70-79	2010-2013	0
1553	1166116	No/Unknown	73	White	White	10-20	Gleason Score<=6	T1	N0+NX	M0	No/Unknown	Other	Metropolitan	>=75000$	None	138	Alive	2010	Alive	19.6	70-79	2010-2013	0
1554	1166305	No/Unknown	80	White	White	>=20	Gleason Score<=6	T1	N0+NX	M0	No/Unknown	Married	Metropolitan	>=75000$	None	109	Other	2011	Other Cause of Death	22.7	>=80	2010-2013	0
1555	1166318	No/Unknown	74	White	White	4-10	Gleason Score>=8	T3	N0+NX	M0	No/Unknown	Married	Metropolitan	>=75000$	RP	137	Alive	2010	Alive	6.4	70-79	2010-2013	0
1556	1166365	No/Unknown	69	White	White	10-20	Gleason Score<=6	T1	N0+NX	M0	No/Unknown	Other	Metropolitan	>=75000$	None	88	Other	2010	Diabetes Mellitus	17	60-69	2010-2013	0
1557	1166376	No/Unknown	71	Asian or Pacific Islander	Other	10-20	Gleason Score<=6	T2	N0+NX	M0	Yes	Married	Metropolitan	>=75000$	None	44	Other	2011	Colon excluding Rectum	14.4	70-79	2010-2013	0
1558	1166420	No/Unknown	63	White	White	10-20	Gleason Score=7	T2	N0+NX	M0	No/Unknown	Other	Metropolitan	>=75000$	RP	137	Alive	2010	Alive	12.6	60-69	2010-2013	0
1559	1166439	No/Unknown	59	White	White	4-10	Gleason Score<=6	T2	N0+NX	M0	No/Unknown	Married	Metropolitan	>=75000$	RP	138	Alive	2010	Alive	5.8	<60	2010-2013	0
1560	1166445	No/Unknown	57	Black	Black	4-10	Gleason Score<=6	T2	N0+NX	M0	Yes	Married	Metropolitan	>=75000$	None	139	Alive	2010	Alive	7	<60	2010-2013	0
1561	1166448	No/Unknown	64	Black	Black	4-10	Gleason Score=7	T2	N0+NX	M0	No/Unknown	Other	Metropolitan	>=75000$	RP	137	Alive	2010	Alive	7.5	60-69	2010-2013	0
1562	1166454	No/Unknown	65	Black	Black	4-10	Gleason Score<=6	T2	N0+NX	M0	No/Unknown	Married	Metropolitan	>=75000$	RP	137	Alive	2010	Alive	5.6	60-69	2010-2013	0
1563	1166468	No/Unknown	57	White	White	4-10	Gleason Score<=6	T2	N0+NX	M0	No/Unknown	Married	Metropolitan	>=75000$	RP	137	Alive	2010	Alive	9.7	<60	2010-2013	0
1564	1166471	No/Unknown	87	White	White	>=20	Gleason Score=7	T3	N0+NX	M1	No/Unknown	Married	Metropolitan	>=75000$	None	15	Other	2010	Prostate	25.6	>=80	2010-2013	0
1565	1166482	No/Unknown	74	Asian or Pacific Islander	Other	>=20	Gleason Score=7	T1	N0+NX	M0	Yes	Married	Metropolitan	>=75000$	None	137	Alive	2010	Alive	21.1	70-79	2010-2013	0
1566	1166490	No/Unknown	64	White	White	10-20	Gleason Score>=8	T2	N0+NX	M0	Yes	Single	Metropolitan	>=75000$	None	49	Other	2010	Miscellaneous Malignant Cancer	12	60-69	2010-2013	0
1567	1166497	No/Unknown	86	White	White	4-10	Gleason Score<=6	T1	N0+NX	M0	No/Unknown	Other	Metropolitan	>=75000$	Other	136	Alive	2010	Alive	8.5	>=80	2010-2013	0
1568	1166505	No/Unknown	51	White	White	4-10	Gleason Score<=6	T1	N0+NX	M0	No/Unknown	Other	Metropolitan	>=75000$	None	135	Alive	2010	Alive	7.1	<60	2010-2013	0
1569	1166506	No/Unknown	62	White	White	4-10	Gleason Score>=8	T2	N0+NX	M0	Yes	Other	Metropolitan	>=75000$	None	135	Alive	2010	Alive	5.1	60-69	2010-2013	0
1570	1166532	No/Unknown	67	Asian or Pacific Islander	Other	>=20	Gleason Score>=8	T2	N0+NX	M0	Yes	Married	Metropolitan	>=75000$	None	123	Other	2010	Prostate	21	60-69	2010-2013	0
1571	1166593	No/Unknown	51	Black	Black	4-10	Gleason Score=7	T2	N0+NX	M0	No/Unknown	Married	Metropolitan	>=75000$	RP	137	Other	2010	State DC not available or state DC available but no COD	5.6	<60	2010-2013	0
1572	1166596	No/Unknown	66	White	White	10-20	Gleason Score=7	T2	N0+NX	M0	No/Unknown	Married	Metropolitan	>=75000$	RP	135	Alive	2010	Alive	10.8	60-69	2010-2013	0
1573	1166598	No/Unknown	61	White	White	4-10	Gleason Score<=6	T2	N0+NX	M0	Yes	Single	Metropolitan	>=75000$	None	135	Alive	2010	Alive	6.8	60-69	2010-2013	0
1574	1166601	No/Unknown	59	White	White	4-10	Gleason Score<=6	T2	N0+NX	M0	No/Unknown	Other	Metropolitan	>=75000$	RP	105	Other	2010	Pancreas	5.5	<60	2010-2013	0
1575	1166603	No/Unknown	62	White	White	4-10	Gleason Score<=6	T1	N0+NX	M0	No/Unknown	Other	Metropolitan	>=75000$	None	135	Alive	2010	Alive	5.5	60-69	2010-2013	0
1576	1166664	No/Unknown	84	Asian or Pacific Islander	Other	>=20	Gleason Score>=8	T3	N0+NX	M0	Yes	Other	Metropolitan	>=75000$	None	103	Other	2010	Other Cause of Death	59	>=80	2010-2013	0
1577	1166666	No/Unknown	56	White	White	4-10	Gleason Score=7	T3	N1	M0	No/Unknown	Married	Metropolitan	>=75000$	RP	140	Alive	2010	Alive	6	<60	2010-2013	0
1578	1166668	No/Unknown	77	Asian or Pacific Islander	Other	10-20	Gleason Score>=8	T1	N0+NX	M0	Yes	Married	Metropolitan	>=75000$	None	38	Other	2010	Chronic Obstructive Pulmonary Disease and Allied Cond	17.2	70-79	2010-2013	0
1579	1166671	No/Unknown	77	White	White	<=4	Gleason Score<=6	T1	N0+NX	M0	No/Unknown	Married	Metropolitan	>=75000$	None	139	Alive	2010	Alive	1.7	70-79	2010-2013	0
1580	1166682	No/Unknown	72	White	White	4-10	Gleason Score=7	T3	N0+NX	M0	No/Unknown	Married	Metropolitan	>=75000$	RP	137	Alive	2010	Alive	7.2	70-79	2010-2013	0
1581	1166694	No/Unknown	61	White	White	4-10	Gleason Score=7	T2	N0+NX	M0	No/Unknown	Other	Metropolitan	>=75000$	None	133	Alive	2010	Alive	6.9	60-69	2010-2013	0
1582	1166730	No/Unknown	75	Asian or Pacific Islander	Other	10-20	Gleason Score<=6	T3	N0+NX	M0	Yes	Other	Metropolitan	>=75000$	None	113	Alive	2010	Alive	13.1	70-79	2010-2013	0
1583	1166742	No/Unknown	66	White	White	<=4	Gleason Score<=6	T1	N0+NX	M0	Yes	Married	Metropolitan	>=75000$	None	137	Alive	2010	Alive	2.1	60-69	2010-2013	0
1584	1166780	No/Unknown	57	White	White	>=20	Gleason Score=7	T1	N1	M0	Yes	Married	Metropolitan	>=75000$	None	141	Alive	2010	Alive	98	<60	2010-2013	0
1585	1166796	No/Unknown	70	White	White	>=20	Gleason Score>=8	T1	N0+NX	M1	Yes	Married	Metropolitan	>=75000$	None	20	Other	2010	Prostate	26.4	70-79	2010-2013	0
1586	1166817	No/Unknown	79	White	White	<=4	Gleason Score>=8	T1	N0+NX	M0	Yes	Married	Metropolitan	>=75000$	None	82	Other	2010	Chronic Obstructive Pulmonary Disease and Allied Cond	3.9	70-79	2010-2013	0
1587	1166841	No/Unknown	72	White	White	4-10	Gleason Score>=8	T3	N0+NX	M0	No/Unknown	Married	Metropolitan	>=75000$	RP	41	Other	2010	Prostate	7.6	70-79	2010-2013	0
1588	1166849	No/Unknown	73	White	White	>=20	Gleason Score>=8	T0+TX	N0+NX	M1	No/Unknown	Single	Metropolitan	>=75000$	None	5	Other	2010	Prostate	98	70-79	2010-2013	0
1589	1166904	No/Unknown	61	White	White	4-10	Gleason Score=7	T1	N0+NX	M0	Yes	Married	Metropolitan	>=75000$	None	143	Alive	2010	Alive	8.1	60-69	2010-2013	0
1590	1166908	No/Unknown	61	White	White	4-10	Gleason Score=7	T2	N0+NX	M0	No/Unknown	Single	Metropolitan	>=75000$	RP	143	Alive	2010	Alive	5	60-69	2010-2013	0
1591	1166932	No/Unknown	53	White	White	4-10	Gleason Score<=6	T2	N0+NX	M0	No/Unknown	Single	Metropolitan	>=75000$	RP	120	Other	2010	Other Cause of Death	5.6	<60	2010-2013	0
1592	1166947	No/Unknown	74	Black	Black	10-20	Gleason Score<=6	T1	N0+NX	M0	Yes	Married	Metropolitan	>=75000$	None	139	Alive	2010	Alive	12	70-79	2010-2013	0
1593	1166950	No/Unknown	67	White	White	4-10	Gleason Score<=6	T2	N0+NX	M0	No/Unknown	Married	Metropolitan	>=75000$	RP	138	Alive	2010	Alive	5.2	60-69	2010-2013	0
1594	1166989	No/Unknown	61	White	White	4-10	Gleason Score>=8	T2	N0+NX	M0	No/Unknown	Married	Metropolitan	>=75000$	RP	138	Alive	2010	Alive	5.9	60-69	2010-2013	0
1595	1167042	No/Unknown	76	Asian or Pacific Islander	Other	4-10	Gleason Score=7	T2	N0+NX	M0	Yes	Single	Metropolitan	>=75000$	None	132	Alive	2010	Alive	6.2	70-79	2010-2013	0
1596	1167160	No/Unknown	72	White	White	>=20	Gleason Score=7	T1	N0+NX	M0	Yes	Single	Metropolitan	>=75000$	None	135	Alive	2010	Alive	25.6	70-79	2010-2013	0
1597	1167196	No/Unknown	74	White	White	10-20	Gleason Score=7	T2	N0+NX	M0	Yes	Married	Metropolitan	>=75000$	None	54	Other	2010	In situ, benign or unknown behavior neoplasm	18.9	70-79	2010-2013	0
1598	1167204	No/Unknown	64	Asian or Pacific Islander	Other	4-10	Gleason Score<=6	T2	N0+NX	M0	No/Unknown	Single	Metropolitan	>=75000$	RP	137	Alive	2010	Alive	5.7	60-69	2010-2013	0
1599	1167212	No/Unknown	66	White	White	<=4	Gleason Score=7	T2	N0+NX	M0	No/Unknown	Married	Metropolitan	>=75000$	None	137	Other	2010	Prostate	3.5	60-69	2010-2013	0
1600	1167221	No/Unknown	61	White	White	4-10	Gleason Score<=6	T1	N0+NX	M0	No/Unknown	Single	Metropolitan	>=75000$	None	134	Alive	2010	Alive	5.7	60-69	2010-2013	0
1601	1167240	No/Unknown	49	White	White	4-10	Gleason Score<=6	T3	N0+NX	M0	No/Unknown	Married	Metropolitan	>=75000$	RP	132	Alive	2010	Alive	6.1	<60	2010-2013	0
1602	1167286	No/Unknown	72	Asian or Pacific Islander	Other	10-20	Gleason Score<=6	T1	N0+NX	M0	Yes	Other	Metropolitan	>=75000$	None	95	Other	2010	Other Infectious and Parasitic Diseases including HIV	14.3	70-79	2010-2013	0
1603	1167293	No/Unknown	70	White	White	4-10	Gleason Score<=6	T1	N0+NX	M0	Yes	Married	Metropolitan	>=75000$	None	138	Alive	2010	Alive	9.5	70-79	2010-2013	0
1604	1167310	No/Unknown	70	Asian or Pacific Islander	Other	10-20	Gleason Score>=8	T2	N0+NX	M1	No/Unknown	Other	Metropolitan	>=75000$	None	50	Other	2010	Prostate	16.1	70-79	2010-2013	0
1605	1167330	No/Unknown	67	Asian or Pacific Islander	Other	4-10	Gleason Score>=8	T2	N0+NX	M0	No/Unknown	Married	Metropolitan	>=75000$	RP	139	Alive	2010	Alive	5.5	60-69	2010-2013	0
1606	1167361	No/Unknown	61	White	White	4-10	Gleason Score=7	T1	N0+NX	M0	Yes	Married	Metropolitan	>=75000$	None	84	Other	2010	Chronic Liver Disease and Cirrhosis	9.4	60-69	2010-2013	0
1607	1167417	No/Unknown	52	White	White	10-20	Gleason Score<=6	T2	N0+NX	M0	No/Unknown	Single	Metropolitan	>=75000$	RP	134	Alive	2010	Alive	14	<60	2010-2013	0
1608	1167472	No/Unknown	61	Black	Black	4-10	Gleason Score=7	T2	N0+NX	M0	No/Unknown	Married	Metropolitan	>=75000$	RP	139	Alive	2010	Alive	6.7	60-69	2010-2013	0
1609	1167481	No/Unknown	71	Black	Black	4-10	Gleason Score=7	T1	N0+NX	M0	Yes	Married	Metropolitan	>=75000$	None	127	Other	2010	Diseases of Heart	6.6	70-79	2010-2013	0
1610	1167637	No/Unknown	66	Asian or Pacific Islander	Other	10-20	Gleason Score=7	T1	N0+NX	M0	No/Unknown	Other	Metropolitan	>=75000$	None	135	Alive	2010	Alive	10.3	60-69	2010-2013	0
1611	1167656	No/Unknown	69	Asian or Pacific Islander	Other	4-10	Gleason Score<=6	T1	N0+NX	M0	No/Unknown	Married	Metropolitan	>=75000$	None	141	Alive	2010	Alive	5.5	60-69	2010-2013	0
1612	1167668	No/Unknown	58	White	White	>=20	Gleason Score<=6	T1	N0+NX	M0	No/Unknown	Married	Metropolitan	>=75000$	None	142	Alive	2010	Alive	28.2	<60	2010-2013	0
1613	1167678	No/Unknown	64	White	White	4-10	Gleason Score=7	T1	N0+NX	M0	No/Unknown	Other	Metropolitan	>=75000$	None	75	Other	2010	Prostate	5	60-69	2010-2013	0
1614	1167688	No/Unknown	59	White	White	4-10	Gleason Score=7	T3	N0+NX	M0	No/Unknown	Married	Metropolitan	>=75000$	RP	130	Alive	2011	Alive	4.8	<60	2010-2013	0
1615	1167690	No/Unknown	71	Black	Black	4-10	Gleason Score=7	T1	N0+NX	M0	No/Unknown	Married	Metropolitan	>=75000$	None	142	Alive	2010	Alive	4.8	70-79	2010-2013	0
1616	1167700	No/Unknown	72	White	White	4-10	Gleason Score=7	T1	N0+NX	M0	No/Unknown	Married	Metropolitan	>=75000$	None	138	Alive	2010	Alive	6.1	70-79	2010-2013	0
1617	1167705	No/Unknown	56	White	White	4-10	Gleason Score<=6	T2	N0+NX	M0	No/Unknown	Married	Metropolitan	>=75000$	None	140	Alive	2010	Alive	5.5	<60	2010-2013	0
1618	1167714	No/Unknown	58	White	White	4-10	Gleason Score<=6	T1	N0+NX	M0	No/Unknown	Other	Metropolitan	>=75000$	None	138	Alive	2010	Alive	5.4	<60	2010-2013	0
1619	1167715	No/Unknown	67	Black	Black	4-10	Gleason Score=7	T2	N0+NX	M0	No/Unknown	Married	Metropolitan	>=75000$	RP	139	Alive	2010	Alive	4.3	60-69	2010-2013	0
1620	1167720	No/Unknown	59	White	White	4-10	Gleason Score<=6	T2	N0+NX	M0	No/Unknown	Married	Metropolitan	>=75000$	RP	139	Alive	2010	Alive	7	<60	2010-2013	0
1621	1167727	No/Unknown	44	White	White	4-10	Gleason Score<=6	T1	N0+NX	M0	No/Unknown	Other	Metropolitan	>=75000$	None	137	Alive	2010	Alive	6.9	<60	2010-2013	0
1622	1167728	No/Unknown	66	Black	Black	4-10	Gleason Score=7	T1	N0+NX	M0	No/Unknown	Married	Metropolitan	>=75000$	None	137	Alive	2010	Alive	5.9	60-69	2010-2013	0
1623	1167738	No/Unknown	76	White	White	4-10	Gleason Score=7	T1	N0+NX	M0	No/Unknown	Married	Metropolitan	>=75000$	Other	136	Alive	2010	Alive	8.3	70-79	2010-2013	0
1624	1167742	No/Unknown	56	Black	Black	4-10	Gleason Score<=6	T1	N0+NX	M0	No/Unknown	Other	Metropolitan	>=75000$	None	136	Alive	2010	Alive	5.1	<60	2010-2013	0
1625	1167745	No/Unknown	62	White	White	4-10	Gleason Score=7	T2	N0+NX	M0	No/Unknown	Other	Metropolitan	>=75000$	RP	136	Alive	2010	Alive	7.2	60-69	2010-2013	0
1626	1167746	No/Unknown	59	White	White	4-10	Gleason Score<=6	T1	N0+NX	M0	No/Unknown	Married	Metropolitan	>=75000$	None	136	Alive	2010	Alive	6	<60	2010-2013	0
1627	1167758	No/Unknown	76	White	White	10-20	Gleason Score=7	T1	N0+NX	M0	Yes	Married	Metropolitan	>=75000$	None	129	Other	2010	State DC not available or state DC available but no COD	18.3	70-79	2010-2013	0
1628	1167762	No/Unknown	69	White	White	4-10	Gleason Score<=6	T1	N0+NX	M0	Yes	Married	Metropolitan	>=75000$	None	137	Alive	2010	Alive	7.1	60-69	2010-2013	0
1629	1167781	No/Unknown	57	Asian or Pacific Islander	Other	10-20	Gleason Score=7	T2	N0+NX	M0	Yes	Married	Metropolitan	>=75000$	RP	135	Alive	2010	Alive	11	<60	2010-2013	0
1630	1167817	No/Unknown	57	White	White	4-10	Gleason Score<=6	T1	N0+NX	M0	No/Unknown	Married	Metropolitan	>=75000$	None	135	Alive	2010	Alive	7.5	<60	2010-2013	0
1631	1167827	No/Unknown	70	White	White	4-10	Gleason Score<=6	T1	N0+NX	M0	No/Unknown	Married	Metropolitan	>=75000$	None	135	Alive	2010	Alive	4.8	70-79	2010-2013	0
1632	1167845	No/Unknown	76	Asian or Pacific Islander	Other	4-10	Gleason Score=7	T3	N0+NX	M0	No/Unknown	Married	Metropolitan	>=75000$	RP	139	Alive	2010	Alive	5.3	70-79	2010-2013	0
1633	1167852	No/Unknown	60	Asian or Pacific Islander	Other	10-20	Gleason Score>=8	T1	N0+NX	M0	Yes	Married	Metropolitan	>=75000$	None	139	Alive	2010	Alive	10.5	60-69	2010-2013	0
1634	1167854	No/Unknown	65	Asian or Pacific Islander	Other	10-20	Gleason Score>=8	T1	N0+NX	M0	Yes	Married	Metropolitan	>=75000$	None	139	Alive	2010	Alive	13.8	60-69	2010-2013	0
1635	1167946	No/Unknown	75	White	White	4-10	Gleason Score<=6	T1	N0+NX	M0	Yes	Other	Metropolitan	>=75000$	None	126	Alive	2011	Alive	5.4	70-79	2010-2013	0
1636	1167978	No/Unknown	60	Asian or Pacific Islander	Other	4-10	Gleason Score<=6	T1	N0+NX	M0	No/Unknown	Single	Metropolitan	>=75000$	None	138	Alive	2010	Alive	4.9	60-69	2010-2013	0
1637	1167989	No/Unknown	65	White	White	4-10	Gleason Score<=6	T2	N0+NX	M0	No/Unknown	Married	Metropolitan	>=75000$	RP	142	Alive	2010	Alive	6.5	60-69	2010-2013	0
1638	1167993	No/Unknown	49	White	White	4-10	Gleason Score=7	T1	N0+NX	M0	Yes	Married	Metropolitan	>=75000$	None	139	Alive	2010	Alive	5.1	<60	2010-2013	0
1639	1168120	No/Unknown	68	White	White	<=4	Gleason Score=7	T2	N0+NX	M0	No/Unknown	Other	Metropolitan	>=75000$	RP	87	Other	2010	Prostate	3.9	60-69	2010-2013	0
1640	1168217	No/Unknown	71	White	White	<=4	Gleason Score=7	T2	N0+NX	M0	Yes	Married	Metropolitan	>=75000$	None	121	Suicide	2010	Suicide and Self-Inflicted Injury	3.2	70-79	2010-2013	1
1641	1168219	No/Unknown	68	White	White	4-10	Gleason Score<=6	T1	N0+NX	M0	Yes	Married	Metropolitan	>=75000$	None	102	Other	2010	Prostate	7.6	60-69	2010-2013	0
1642	1168220	No/Unknown	78	White	White	4-10	Gleason Score<=6	T1	N0+NX	M0	Yes	Married	Metropolitan	>=75000$	None	137	Alive	2010	Alive	7.1	70-79	2010-2013	0
1643	1168351	No/Unknown	56	White	White	4-10	Gleason Score<=6	T2	N0+NX	M0	Yes	Married	Metropolitan	>=75000$	Other	132	Alive	2010	Alive	7.6	<60	2010-2013	0
1644	1168418	No/Unknown	72	Asian or Pacific Islander	Other	4-10	Gleason Score<=6	T1	N0+NX	M0	No/Unknown	Other	Metropolitan	>=75000$	None	142	Alive	2010	Alive	4.7	70-79	2010-2013	0
1645	1168434	No/Unknown	63	White	White	10-20	Gleason Score<=6	T1	N0+NX	M0	No/Unknown	Other	Metropolitan	>=75000$	None	135	Alive	2010	Alive	13.4	60-69	2010-2013	0
1646	1168460	No/Unknown	54	Asian or Pacific Islander	Other	10-20	Gleason Score<=6	T2	N0+NX	M0	No/Unknown	Married	Metropolitan	>=75000$	RP	143	Alive	2010	Alive	10.4	<60	2010-2013	0
1647	1168475	No/Unknown	74	White	White	4-10	Gleason Score<=6	T1	N0+NX	M0	No/Unknown	Married	Metropolitan	>=75000$	None	143	Alive	2010	Alive	4.9	70-79	2010-2013	0
1648	1168481	No/Unknown	66	White	White	4-10	Gleason Score=7	T2	N0+NX	M0	No/Unknown	Married	Metropolitan	>=75000$	RP	143	Alive	2010	Alive	4.9	60-69	2010-2013	0
1649	1168489	No/Unknown	46	White	White	<=4	Gleason Score<=6	T2	N0+NX	M0	No/Unknown	Single	Metropolitan	>=75000$	None	143	Alive	2010	Alive	1.7	<60	2010-2013	0
1650	1168495	No/Unknown	63	White	White	>=20	Gleason Score>=8	T3	N0+NX	M0	Yes	Married	Metropolitan	>=75000$	None	143	Alive	2010	Alive	32.3	60-69	2010-2013	0
1651	1168528	No/Unknown	64	White	White	10-20	Gleason Score<=6	T1	N0+NX	M0	Yes	Single	Metropolitan	>=75000$	None	142	Alive	2010	Alive	11.2	60-69	2010-2013	0
1652	1168534	No/Unknown	56	White	White	4-10	Gleason Score=7	T2	N1	M0	Yes	Single	Metropolitan	>=75000$	None	142	Alive	2010	Alive	4.8	<60	2010-2013	0
1653	1168565	No/Unknown	67	White	White	4-10	Gleason Score<=6	T2	N0+NX	M0	Yes	Other	Metropolitan	>=75000$	None	120	Alive	2011	Alive	7.5	60-69	2010-2013	0
1654	1168573	No/Unknown	53	White	White	<=4	Gleason Score=7	T2	N0+NX	M0	No/Unknown	Married	Metropolitan	>=75000$	RP	143	Alive	2010	Alive	1.4	<60	2010-2013	0
1655	1168579	No/Unknown	54	Black	Black	>=20	Gleason Score>=8	T4	N1	M1	No/Unknown	Single	Metropolitan	>=75000$	None	26	Other	2010	Prostate	23	<60	2010-2013	0
1656	1168608	No/Unknown	56	White	White	4-10	Gleason Score<=6	T2	N0+NX	M0	No/Unknown	Single	Metropolitan	>=75000$	None	141	Alive	2010	Alive	5.8	<60	2010-2013	0
1657	1168611	No/Unknown	69	White	White	4-10	Gleason Score<=6	T2	N0+NX	M0	No/Unknown	Single	Metropolitan	>=75000$	RP	50	Other	2010	Accidents and Adverse Effects	6.9	60-69	2010-2013	0
1658	1168632	No/Unknown	37	White	White	>=20	Gleason Score>=8	T3	N1	M0	Yes	Single	Metropolitan	>=75000$	RP	141	Alive	2010	Alive	24.4	<60	2010-2013	0
1659	1168635	No/Unknown	70	White	White	>=20	Gleason Score=7	T2	N0+NX	M0	Yes	Married	Metropolitan	>=75000$	None	56	Other	2010	Diseases of Heart	26	70-79	2010-2013	0
1660	1168669	No/Unknown	46	Black	Black	4-10	Gleason Score<=6	T1	N0+NX	M0	No/Unknown	Single	Metropolitan	>=75000$	None	141	Alive	2010	Alive	4.3	<60	2010-2013	0
1661	1168682	No/Unknown	89	White	White	>=20	Gleason Score>=8	T4	N1	M0	No/Unknown	Other	Metropolitan	>=75000$	None	2	Other	2012	Diseases of Heart	98	>=80	2010-2013	0
1662	1168685	No/Unknown	64	White	White	4-10	Gleason Score=7	T3	N0+NX	M0	No/Unknown	Married	Metropolitan	>=75000$	RP	141	Alive	2010	Alive	8.2	60-69	2010-2013	0
1663	1168692	No/Unknown	74	White	White	4-10	Gleason Score<=6	T1	N0+NX	M0	No/Unknown	Married	Metropolitan	>=75000$	None	141	Alive	2010	Alive	4.7	70-79	2010-2013	0
1664	1168707	No/Unknown	58	White	White	4-10	Gleason Score<=6	T2	N0+NX	M0	No/Unknown	Married	Metropolitan	>=75000$	RP	140	Alive	2010	Alive	6.2	<60	2010-2013	0
1665	1168739	No/Unknown	69	White	White	<=4	Gleason Score<=6	T1	N0+NX	M0	No/Unknown	Married	Metropolitan	>=75000$	None	43	Other	2010	Melanoma of the Skin	3.8	60-69	2010-2013	0
1666	1168751	No/Unknown	73	Black	Black	4-10	Gleason Score<=6	T2	N0+NX	M0	No/Unknown	Single	Metropolitan	>=75000$	None	62	Other	2010	Chronic Obstructive Pulmonary Disease and Allied Cond	4.5	70-79	2010-2013	0
1667	1168756	No/Unknown	74	White	White	4-10	Gleason Score<=6	T1	N0+NX	M0	No/Unknown	Married	Metropolitan	>=75000$	None	140	Alive	2010	Alive	6	70-79	2010-2013	0
1668	1168760	No/Unknown	61	White	White	10-20	Gleason Score>=8	T2	N0+NX	M0	No/Unknown	Married	Metropolitan	>=75000$	None	142	Alive	2010	Alive	13.8	60-69	2010-2013	0
1669	1168786	No/Unknown	60	White	White	4-10	Gleason Score>=8	T3	N0+NX	M0	Yes	Married	Metropolitan	>=75000$	RP	142	Alive	2010	Alive	7.6	60-69	2010-2013	0
1670	1168792	No/Unknown	64	White	White	4-10	Gleason Score>=8	T2	N0+NX	M0	No/Unknown	Married	Metropolitan	>=75000$	RP	140	Alive	2010	Alive	8.1	60-69	2010-2013	0
1671	1168794	No/Unknown	62	White	White	>=20	Gleason Score>=8	T3	N0+NX	M0	Yes	Married	Metropolitan	>=75000$	None	41	Other	2010	Liver	46.8	60-69	2010-2013	0
1672	1168801	No/Unknown	67	Black	Black	>=20	Gleason Score=7	T3	N0+NX	M0	Yes	Single	Metropolitan	>=75000$	None	101	Other	2010	Prostate	25.5	60-69	2010-2013	0
1673	1168816	No/Unknown	75	Asian or Pacific Islander	Other	4-10	Gleason Score=7	T1	N0+NX	M0	No/Unknown	Married	Metropolitan	>=75000$	None	140	Alive	2010	Alive	7.5	70-79	2010-2013	0
1674	1168845	No/Unknown	71	White	White	<=4	Gleason Score=7	T2	N0+NX	M0	No/Unknown	Married	Metropolitan	>=75000$	RP	139	Alive	2010	Alive	3.8	70-79	2010-2013	0
1675	1168858	No/Unknown	55	White	White	>=20	Gleason Score>=8	T3	N0+NX	M0	Yes	Married	Metropolitan	>=75000$	None	140	Alive	2010	Alive	29	<60	2010-2013	0
1676	1168873	No/Unknown	79	White	White	4-10	Gleason Score=7	T1	N0+NX	M0	Yes	Married	Metropolitan	>=75000$	None	98	Other	2010	Other Diseases of Arteries, Arterioles, Capillaries	4.9	70-79	2010-2013	0
1677	1168886	No/Unknown	65	White	White	<=4	Gleason Score=7	T2	N0+NX	M0	No/Unknown	Married	Metropolitan	>=75000$	RP	142	Alive	2010	Alive	3.3	60-69	2010-2013	0
1678	1168906	No/Unknown	63	White	White	<=4	Gleason Score=7	T2	N0+NX	M0	No/Unknown	Married	Metropolitan	>=75000$	RP	139	Alive	2010	Alive	3.7	60-69	2010-2013	0
1679	1168909	No/Unknown	56	White	White	4-10	Gleason Score=7	T1	N0+NX	M0	Yes	Married	Metropolitan	>=75000$	None	139	Alive	2010	Alive	7	<60	2010-2013	0
1680	1168913	No/Unknown	68	Asian or Pacific Islander	Other	<=4	Gleason Score<=6	T1	N0+NX	M0	Yes	Married	Metropolitan	>=75000$	None	139	Alive	2010	Alive	3.7	60-69	2010-2013	0
1681	1168918	No/Unknown	52	White	White	4-10	Gleason Score=7	T3	N0+NX	M0	No/Unknown	Single	Metropolitan	>=75000$	RP	139	Alive	2010	Alive	5.3	<60	2010-2013	0
1682	1168924	No/Unknown	63	Asian or Pacific Islander	Other	>=20	Gleason Score<=6	T2	N0+NX	M0	No/Unknown	Married	Metropolitan	>=75000$	RP	140	Alive	2010	Alive	27.6	60-69	2010-2013	0
1683	1168951	No/Unknown	65	White	White	4-10	Gleason Score=7	T1	N0+NX	M0	No/Unknown	Single	Metropolitan	>=75000$	None	139	Alive	2010	Alive	5.5	60-69	2010-2013	0
1684	1168974	No/Unknown	60	White	White	<=4	Gleason Score<=6	T2	N0+NX	M0	No/Unknown	Married	Metropolitan	>=75000$	RP	141	Alive	2010	Alive	4	60-69	2010-2013	0
1685	1169010	No/Unknown	45	White	White	<=4	Gleason Score<=6	T1	N0+NX	M0	No/Unknown	Single	Metropolitan	>=75000$	None	142	Alive	2010	Alive	3.7	<60	2010-2013	0
1686	1169021	No/Unknown	54	White	White	4-10	Gleason Score>=8	T3	N0+NX	M0	Yes	Single	Metropolitan	>=75000$	None	138	Alive	2010	Alive	6	<60	2010-2013	0
1687	1169030	No/Unknown	67	White	White	4-10	Gleason Score<=6	T2	N0+NX	M0	Yes	Married	Metropolitan	>=75000$	None	76	Alive	2010	Alive	4.7	60-69	2010-2013	0
1688	1169035	No/Unknown	69	White	White	4-10	Gleason Score=7	T2	N0+NX	M0	No/Unknown	Married	Metropolitan	>=75000$	RP	142	Alive	2010	Alive	6	60-69	2010-2013	0
1689	1169038	No/Unknown	62	White	White	4-10	Gleason Score<=6	T2	N0+NX	M0	No/Unknown	Married	Metropolitan	>=75000$	RP	138	Alive	2010	Alive	9.3	60-69	2010-2013	0
1690	1169043	No/Unknown	66	White	White	4-10	Gleason Score=7	T2	N0+NX	M0	Yes	Married	Metropolitan	>=75000$	None	142	Alive	2010	Alive	5.8	60-69	2010-2013	0
1691	1169046	No/Unknown	67	Asian or Pacific Islander	Other	<=4	Gleason Score=7	T2	N0+NX	M0	No/Unknown	Married	Metropolitan	>=75000$	RP	142	Alive	2010	Alive	3.7	60-69	2010-2013	0
1692	1169048	No/Unknown	65	White	White	4-10	Gleason Score=7	T3	N1	M0	Yes	Married	Metropolitan	>=75000$	None	129	Alive	2010	Alive	7.2	60-69	2010-2013	0
1693	1169057	No/Unknown	75	White	White	4-10	Gleason Score<=6	T2	N0+NX	M0	No/Unknown	Married	Metropolitan	>=75000$	None	142	Alive	2010	Alive	4.2	70-79	2010-2013	0
1694	1169059	No/Unknown	59	Black	Black	4-10	Gleason Score=7	T1	N0+NX	M0	Yes	Single	Metropolitan	>=75000$	None	141	Alive	2010	Alive	6.1	<60	2010-2013	0
1695	1169081	No/Unknown	62	White	White	4-10	Gleason Score<=6	T1	N0+NX	M0	No/Unknown	Married	Metropolitan	>=75000$	None	143	Alive	2010	Alive	5.8	60-69	2010-2013	0
1696	1169103	No/Unknown	65	White	White	>=20	Gleason Score>=8	T3	N0+NX	M1	Yes	Married	Metropolitan	>=75000$	None	143	Alive	2010	Alive	98	60-69	2010-2013	0
1697	1169114	No/Unknown	48	Asian or Pacific Islander	Other	4-10	Gleason Score=7	T2	N0+NX	M0	No/Unknown	Married	Metropolitan	>=75000$	RP	130	Alive	2010	Alive	5.8	<60	2010-2013	0
1698	1169115	No/Unknown	44	White	White	4-10	Gleason Score=7	T2	N0+NX	M0	No/Unknown	Married	Metropolitan	>=75000$	RP	138	Alive	2010	Alive	4.4	<60	2010-2013	0
1699	1169116	No/Unknown	57	White	White	4-10	Gleason Score=7	T2	N0+NX	M0	No/Unknown	Single	Metropolitan	>=75000$	RP	140	Alive	2010	Alive	5.5	<60	2010-2013	0
1700	1169117	No/Unknown	87	White	White	>=20	Gleason Score>=8	T4	N0+NX	M1	No/Unknown	Married	Metropolitan	>=75000$	None	16	Other	2010	Prostate	98	>=80	2010-2013	0
1701	1169131	No/Unknown	68	White	White	4-10	Gleason Score=7	T2	N0+NX	M0	No/Unknown	Married	Metropolitan	>=75000$	RP	127	Alive	2010	Alive	7.8	60-69	2010-2013	0
1702	1169147	No/Unknown	56	Asian or Pacific Islander	Other	4-10	Gleason Score=7	T2	N0+NX	M0	Yes	Married	Metropolitan	>=75000$	RP	141	Alive	2010	Alive	4.5	<60	2010-2013	0
1703	1169149	No/Unknown	69	Asian or Pacific Islander	Other	4-10	Gleason Score<=6	T2	N0+NX	M0	No/Unknown	Married	Metropolitan	>=75000$	None	140	Alive	2010	Alive	5.1	60-69	2010-2013	0
1704	1169159	No/Unknown	73	White	White	4-10	Gleason Score<=6	T1	N0+NX	M0	No/Unknown	Other	Metropolitan	>=75000$	None	137	Alive	2010	Alive	9.8	70-79	2010-2013	0
1705	1169162	No/Unknown	47	White	White	10-20	Gleason Score>=8	T3	N0+NX	M0	Yes	Single	Metropolitan	>=75000$	RP	127	Alive	2010	Alive	18.9	<60	2010-2013	0
1706	1169240	No/Unknown	59	White	White	>=20	Gleason Score<=6	T1	N0+NX	M0	No/Unknown	Married	Metropolitan	>=75000$	None	43	Other	2010	Miscellaneous Malignant Cancer	81.2	<60	2010-2013	0
1707	1169326	No/Unknown	85	White	White	10-20	Gleason Score<=6	T1	N0+NX	M0	No/Unknown	Other	Metropolitan	>=75000$	None	96	Other	2010	Alzheimers (ICD-9 and 10 only)	10.7	>=80	2010-2013	0
1708	1169396	No/Unknown	77	American Indian/Alaska Native	Other	4-10	Gleason Score=7	T1	N0+NX	M0	Yes	Married	Metropolitan	>=75000$	None	141	Alive	2010	Alive	5.8	70-79	2010-2013	0
1709	1169439	No/Unknown	51	White	White	>=20	Gleason Score=7	T1	N0+NX	M0	No/Unknown	Other	Metropolitan	>=75000$	None	132	Alive	2010	Alive	98	<60	2010-2013	0
1710	1169456	No/Unknown	51	White	White	4-10	Gleason Score=7	T2	N0+NX	M0	No/Unknown	Married	Metropolitan	>=75000$	RP	135	Alive	2010	Alive	4.4	<60	2010-2013	0
1711	1169460	No/Unknown	70	Black	Black	10-20	Gleason Score=7	T1	N0+NX	M0	Yes	Married	Metropolitan	>=75000$	None	105	Other	2010	Prostate	17	70-79	2010-2013	0
1712	1169464	No/Unknown	73	Black	Black	4-10	Gleason Score<=6	T1	N0+NX	M0	No/Unknown	Married	Metropolitan	>=75000$	None	138	Alive	2010	Alive	5.8	70-79	2010-2013	0
1713	1169491	No/Unknown	63	Black	Black	10-20	Gleason Score<=6	T1	N0+NX	M0	No/Unknown	Married	Metropolitan	>=75000$	None	135	Alive	2010	Alive	11	60-69	2010-2013	0
1714	1169494	No/Unknown	72	Asian or Pacific Islander	Other	10-20	Gleason Score<=6	T1	N0+NX	M0	Yes	Other	Metropolitan	>=75000$	None	26	Other	2010	Diseases of Heart	14.8	70-79	2010-2013	0
1715	1169500	No/Unknown	61	Asian or Pacific Islander	Other	4-10	Gleason Score<=6	T1	N0+NX	M0	No/Unknown	Other	Metropolitan	>=75000$	None	135	Alive	2010	Alive	6.4	60-69	2010-2013	0
1716	1169515	No/Unknown	78	Asian or Pacific Islander	Other	10-20	Gleason Score<=6	T1	N0+NX	M0	No/Unknown	Married	Metropolitan	>=75000$	None	76	Other	2012	Acute Myeloid Leukemia	10.7	70-79	2010-2013	0
1717	1169531	No/Unknown	58	White	White	4-10	Gleason Score<=6	T2	N0+NX	M0	No/Unknown	Married	Metropolitan	>=75000$	RP	99	Other	2010	Miscellaneous Malignant Cancer	7.4	<60	2010-2013	0
1718	1169557	No/Unknown	71	Asian or Pacific Islander	Other	10-20	Gleason Score>=8	T1	N0+NX	M0	Yes	Other	Metropolitan	>=75000$	None	113	Other	2010	Non-Hodgkin Lymphoma	19	70-79	2010-2013	0
1719	1169558	No/Unknown	70	White	White	4-10	Gleason Score<=6	T1	N0+NX	M0	Yes	Other	Metropolitan	>=75000$	None	135	Alive	2010	Alive	6.7	70-79	2010-2013	0
1720	1169564	No/Unknown	73	White	White	>=20	Gleason Score>=8	T1	N0+NX	M0	Yes	Married	Metropolitan	>=75000$	None	72	Other	2010	Prostate	23	70-79	2010-2013	0
1721	1169567	No/Unknown	57	White	White	4-10	Gleason Score<=6	T1	N0+NX	M0	No/Unknown	Other	Metropolitan	>=75000$	None	134	Alive	2010	Alive	9.1	<60	2010-2013	0
1722	1169572	No/Unknown	65	White	White	10-20	Gleason Score<=6	T1	N0+NX	M0	Yes	Married	Metropolitan	>=75000$	None	134	Alive	2010	Alive	14.6	60-69	2010-2013	0
1723	1169574	No/Unknown	74	Black	Black	10-20	Gleason Score<=6	T1	N0+NX	M0	No/Unknown	Other	Metropolitan	>=75000$	None	85	Other	2010	Hypertension without Heart Disease	12	70-79	2010-2013	0
1724	1169578	No/Unknown	54	White	White	4-10	Gleason Score<=6	T2	N0+NX	M0	No/Unknown	Married	Metropolitan	>=75000$	RP	135	Alive	2010	Alive	8.6	<60	2010-2013	0
1725	1169580	No/Unknown	63	White	White	>=20	Gleason Score=7	T1	N0+NX	M0	Yes	Other	Metropolitan	>=75000$	None	135	Alive	2010	Alive	29.1	60-69	2010-2013	0
1726	1169633	No/Unknown	56	White	White	4-10	Gleason Score<=6	T1	N0+NX	M0	Yes	Married	Metropolitan	>=75000$	None	141	Alive	2010	Alive	5	<60	2010-2013	0
1727	1169660	No/Unknown	76	Asian or Pacific Islander	Other	4-10	Gleason Score<=6	T1	N0+NX	M0	Yes	Married	Metropolitan	>=75000$	None	140	Alive	2010	Alive	5.9	70-79	2010-2013	0
1728	1169662	No/Unknown	68	White	White	4-10	Gleason Score<=6	T1	N0+NX	M0	Yes	Married	Metropolitan	>=75000$	None	21	Other	2010	Brain and Other Nervous System	5	60-69	2010-2013	0
1729	1169664	No/Unknown	71	Asian or Pacific Islander	Other	10-20	Gleason Score>=8	T1	N0+NX	M0	Yes	Single	Metropolitan	>=75000$	None	138	Alive	2010	Alive	11	70-79	2010-2013	0
1730	1169666	No/Unknown	78	White	White	4-10	Gleason Score>=8	T2	N0+NX	M0	No/Unknown	Single	Metropolitan	>=75000$	RP	143	Alive	2010	Alive	9.2	70-79	2010-2013	0
1731	1169668	No/Unknown	65	Black	Black	10-20	Gleason Score>=8	T1	N0+NX	M0	Yes	Married	Metropolitan	>=75000$	None	42	Other	2010	Prostate	12.5	60-69	2010-2013	0
1732	1169777	No/Unknown	68	White	White	>=20	Gleason Score>=8	T1	N1	M0	Yes	Single	Metropolitan	>=75000$	None	53	Other	2010	Prostate	35.8	60-69	2010-2013	0
1733	1169825	No/Unknown	53	White	White	4-10	Gleason Score<=6	T2	N0+NX	M0	No/Unknown	Other	Metropolitan	>=75000$	RP	138	Alive	2010	Alive	5	<60	2010-2013	0
1734	1169841	No/Unknown	52	Asian or Pacific Islander	Other	>=20	Gleason Score=7	T3	N0+NX	M0	No/Unknown	Other	Metropolitan	>=75000$	RP	140	Alive	2010	Alive	53.6	<60	2010-2013	0
1735	1169872	No/Unknown	67	White	White	4-10	Gleason Score<=6	T2	N0+NX	M0	No/Unknown	Married	Metropolitan	>=75000$	RP	136	Alive	2010	Alive	5	60-69	2010-2013	0
1736	1169936	No/Unknown	88	White	White	4-10	Gleason Score<=6	T1	N0+NX	M0	No/Unknown	Married	Metropolitan	>=75000$	Other	3	Other	2010	Prostate	7.3	>=80	2010-2013	0
1737	1170010	No/Unknown	52	White	White	4-10	Gleason Score<=6	T2	N0+NX	M0	No/Unknown	Married	Metropolitan	>=75000$	None	137	Alive	2010	Alive	5.1	<60	2010-2013	0
1738	1170017	No/Unknown	74	White	White	4-10	Gleason Score=7	T2	N0+NX	M0	Yes	Married	Metropolitan	>=75000$	None	137	Alive	2010	Alive	5.6	70-79	2010-2013	0
1739	1170022	No/Unknown	69	Asian or Pacific Islander	Other	4-10	Gleason Score=7	T1	N0+NX	M0	Yes	Married	Metropolitan	>=75000$	None	104	Alive	2013	Alive	4.7	60-69	2010-2013	0
1740	1170035	No/Unknown	66	White	White	<=4	Gleason Score<=6	T1	N0+NX	M0	No/Unknown	Married	Metropolitan	>=75000$	None	142	Alive	2010	Alive	3.8	60-69	2010-2013	0
1741	1170109	No/Unknown	50	White	White	4-10	Gleason Score=7	T1	N0+NX	M0	Yes	Single	Metropolitan	>=75000$	None	140	Alive	2010	Alive	6.9	<60	2010-2013	0
1742	1170111	No/Unknown	64	Black	Black	4-10	Gleason Score=7	T1	N0+NX	M0	Yes	Single	Metropolitan	>=75000$	None	143	Alive	2010	Alive	7.1	60-69	2010-2013	0
1743	1170112	No/Unknown	47	Black	Black	4-10	Gleason Score>=8	T2	N0+NX	M0	No/Unknown	Married	Metropolitan	>=75000$	RP	118	Alive	2010	Alive	4.2	<60	2010-2013	0
1744	1170136	No/Unknown	62	White	White	>=20	Gleason Score=7	T1	N0+NX	M0	No/Unknown	Single	Metropolitan	>=75000$	None	41	Alive	2010	Alive	24.8	60-69	2010-2013	0
1745	1170159	No/Unknown	68	White	White	4-10	Gleason Score<=6	T2	N0+NX	M0	No/Unknown	Single	Metropolitan	>=75000$	None	141	Alive	2010	Alive	6.1	60-69	2010-2013	0
1746	1170160	No/Unknown	70	White	White	4-10	Gleason Score=7	T2	N0+NX	M0	Yes	Other	Metropolitan	>=75000$	None	140	Alive	2010	Alive	5.9	70-79	2010-2013	0
1747	1170219	No/Unknown	75	White	White	4-10	Gleason Score<=6	T1	N0+NX	M0	Yes	Married	Metropolitan	>=75000$	None	128	Alive	2011	Alive	9.2	70-79	2010-2013	0
1748	1170241	No/Unknown	72	White	White	4-10	Gleason Score=7	T1	N0+NX	M0	No/Unknown	Married	Metropolitan	>=75000$	Other	43	Other	2010	Myeloma	7	70-79	2010-2013	0
1749	1170312	No/Unknown	61	Black	Black	4-10	Gleason Score<=6	T1	N0+NX	M0	No/Unknown	Other	Metropolitan	>=75000$	None	136	Alive	2010	Alive	8.6	60-69	2010-2013	0
1750	1170317	No/Unknown	63	Asian or Pacific Islander	Other	>=20	Gleason Score>=8	T1	N0+NX	M0	No/Unknown	Other	Metropolitan	>=75000$	None	141	Alive	2010	Alive	45.4	60-69	2010-2013	0
1751	1170327	No/Unknown	53	White	White	4-10	Gleason Score<=6	T2	N0+NX	M0	No/Unknown	Other	Metropolitan	>=75000$	RP	133	Alive	2010	Alive	5.7	<60	2010-2013	0
1752	1170330	No/Unknown	56	Black	Black	4-10	Gleason Score<=6	T1	N0+NX	M0	Yes	Other	Metropolitan	>=75000$	None	17	Alive	2010	Alive	5.1	<60	2010-2013	0
1753	1170331	No/Unknown	66	Black	Black	4-10	Gleason Score<=6	T1	N0+NX	M0	No/Unknown	Other	Metropolitan	>=75000$	None	133	Alive	2010	Alive	6.9	60-69	2010-2013	0
1754	1170336	No/Unknown	85	White	White	>=20	Gleason Score>=8	T1	N0+NX	M1	No/Unknown	Other	Metropolitan	>=75000$	None	10	Other	2010	Prostate	98	>=80	2010-2013	0
1755	1170378	No/Unknown	59	Black	Black	4-10	Gleason Score<=6	T2	N0+NX	M0	No/Unknown	Other	Metropolitan	>=75000$	None	118	Other	2010	Other Cause of Death	5.6	<60	2010-2013	0
1756	1170402	No/Unknown	71	White	White	4-10	Gleason Score<=6	T2	N0+NX	M0	No/Unknown	Married	Metropolitan	>=75000$	None	136	Alive	2010	Alive	6.9	70-79	2010-2013	0
1757	1170411	No/Unknown	55	Asian or Pacific Islander	Other	4-10	Gleason Score<=6	T1	N0+NX	M0	Yes	Married	Metropolitan	>=75000$	None	102	Alive	2010	Alive	7.5	<60	2010-2013	0
1758	1170422	No/Unknown	76	Asian or Pacific Islander	Other	10-20	Gleason Score<=6	T2	N0+NX	M0	No/Unknown	Single	Metropolitan	>=75000$	None	125	Alive	2010	Alive	19	70-79	2010-2013	0
1759	1170431	No/Unknown	52	White	White	4-10	Gleason Score<=6	T3	N0+NX	M0	No/Unknown	Single	Metropolitan	>=75000$	RP	110	Other	2010	Prostate	9	<60	2010-2013	0
1760	1170461	No/Unknown	72	White	White	10-20	Gleason Score<=6	T1	N0+NX	M0	No/Unknown	Other	Metropolitan	>=75000$	None	134	Alive	2010	Alive	11.6	70-79	2010-2013	0
1761	1170479	No/Unknown	69	White	White	4-10	Gleason Score<=6	T1	N0+NX	M0	No/Unknown	Single	Metropolitan	>=75000$	None	70	Other	2010	Chronic Liver Disease and Cirrhosis	7	60-69	2010-2013	0
1762	1170485	No/Unknown	61	White	White	4-10	Gleason Score<=6	T1	N0+NX	M0	Yes	Married	Metropolitan	>=75000$	None	134	Alive	2010	Alive	8	60-69	2010-2013	0
1763	1170575	No/Unknown	62	Asian or Pacific Islander	Other	<=4	Gleason Score<=6	T2	N0+NX	M0	No/Unknown	Married	Metropolitan	>=75000$	RP	143	Alive	2010	Alive	4	60-69	2010-2013	0
1764	1170578	No/Unknown	68	White	White	<=4	Gleason Score<=6	T2	N0+NX	M0	No/Unknown	Married	Metropolitan	>=75000$	RP	143	Alive	2010	Alive	3.8	60-69	2010-2013	0
1765	1170599	No/Unknown	64	White	White	4-10	Gleason Score<=6	T1	N0+NX	M0	Yes	Other	Metropolitan	>=75000$	None	135	Alive	2010	Alive	9.8	60-69	2010-2013	0
1766	1170601	No/Unknown	69	White	White	4-10	Gleason Score=7	T1	N0+NX	M0	Yes	Married	Metropolitan	>=75000$	None	114	Other	2010	Other Cause of Death	10	60-69	2010-2013	0
1767	1170615	No/Unknown	76	White	White	4-10	Gleason Score<=6	T1	N0+NX	M0	No/Unknown	Married	Metropolitan	>=75000$	None	134	Alive	2010	Alive	6.2	70-79	2010-2013	0
1768	1170634	No/Unknown	53	White	White	4-10	Gleason Score=7	T2	N0+NX	M0	No/Unknown	Married	Metropolitan	>=75000$	RP	135	Alive	2010	Alive	6.6	<60	2010-2013	0
1769	1170636	No/Unknown	56	White	White	4-10	Gleason Score=7	T2	N0+NX	M0	No/Unknown	Married	Metropolitan	>=75000$	RP	106	Alive	2010	Alive	8.5	<60	2010-2013	0
1770	1170721	No/Unknown	73	White	White	4-10	Gleason Score<=6	T1	N0+NX	M0	No/Unknown	Married	Metropolitan	>=75000$	None	87	Other	2010	Prostate	7	70-79	2010-2013	0
1771	1170723	No/Unknown	68	Asian or Pacific Islander	Other	4-10	Gleason Score>=8	T3	N0+NX	M0	No/Unknown	Married	Metropolitan	>=75000$	RP	136	Alive	2010	Alive	6.5	60-69	2010-2013	0
1772	1170725	No/Unknown	53	Asian or Pacific Islander	Other	4-10	Gleason Score<=6	T1	N0+NX	M0	Yes	Married	Metropolitan	>=75000$	None	136	Alive	2010	Alive	5.2	<60	2010-2013	0
1773	1170751	No/Unknown	67	White	White	>=20	Gleason Score=7	T1	N0+NX	M0	Yes	Married	Metropolitan	>=75000$	None	38	Suicide	2010	Suicide and Self-Inflicted Injury	46.7	60-69	2010-2013	1
1774	1170771	No/Unknown	50	Black	Black	>=20	Gleason Score>=8	T3	N0+NX	M1	No/Unknown	Other	Metropolitan	>=75000$	None	37	Other	2010	Prostate	98	<60	2010-2013	0
1775	1170815	No/Unknown	55	American Indian/Alaska Native	Other	4-10	Gleason Score<=6	T1	N0+NX	M0	No/Unknown	Single	Metropolitan	>=75000$	None	135	Alive	2010	Alive	7.6	<60	2010-2013	0
1776	1170835	No/Unknown	77	White	White	10-20	Gleason Score>=8	T1	N0+NX	M0	Yes	Other	Metropolitan	>=75000$	None	22	Alive	2010	Alive	12.1	70-79	2010-2013	0
1777	1170988	No/Unknown	50	Black	Black	4-10	Gleason Score<=6	T1	N0+NX	M0	Yes	Single	Metropolitan	>=75000$	None	137	Alive	2010	Alive	7.1	<60	2010-2013	0
1778	1170989	No/Unknown	61	Black	Black	>=20	Gleason Score>=8	T4	N0+NX	M1	No/Unknown	Single	Metropolitan	>=75000$	None	6	Other	2010	Prostate	98	60-69	2010-2013	0
1779	1171027	No/Unknown	63	White	White	<=4	Gleason Score<=6	T1	N0+NX	M0	Yes	Married	Metropolitan	>=75000$	None	116	Alive	2010	Alive	3.6	60-69	2010-2013	0
1780	1171039	No/Unknown	81	White	White	10-20	Gleason Score>=8	T1	N0+NX	M0	Yes	Married	Metropolitan	>=75000$	None	52	Other	2011	Diseases of Heart	10.7	>=80	2010-2013	0
1781	1171055	No/Unknown	57	White	White	4-10	Gleason Score<=6	T2	N0+NX	M0	No/Unknown	Married	Metropolitan	>=75000$	RP	143	Alive	2010	Alive	5.3	<60	2010-2013	0
1782	1171057	No/Unknown	67	White	White	>=20	Gleason Score>=8	T3	N0+NX	M0	Yes	Other	Metropolitan	>=75000$	RP	143	Alive	2010	Alive	25.1	60-69	2010-2013	0
1783	1171059	No/Unknown	56	White	White	4-10	Gleason Score=7	T2	N0+NX	M0	No/Unknown	Married	Metropolitan	>=75000$	RP	143	Alive	2010	Alive	5.6	<60	2010-2013	0
1784	1171063	No/Unknown	64	White	White	4-10	Gleason Score<=6	T3	N0+NX	M0	No/Unknown	Married	Metropolitan	>=75000$	RP	141	Alive	2010	Alive	7.4	60-69	2010-2013	0
1785	1171099	No/Unknown	84	White	White	>=20	Gleason Score=7	T1	N0+NX	M1	No/Unknown	Married	Metropolitan	>=75000$	None	15	Other	2010	Prostate	98	>=80	2010-2013	0
1786	1171101	No/Unknown	70	White	White	4-10	Gleason Score<=6	T1	N0+NX	M0	Yes	Married	Metropolitan	>=75000$	None	137	Alive	2010	Alive	8.7	70-79	2010-2013	0
1787	1171104	No/Unknown	55	White	White	10-20	Gleason Score<=6	T1	N0+NX	M0	No/Unknown	Married	Metropolitan	>=75000$	None	142	Alive	2010	Alive	10.3	<60	2010-2013	0
1788	1171106	No/Unknown	60	White	White	4-10	Gleason Score<=6	T2	N0+NX	M0	No/Unknown	Married	Metropolitan	>=75000$	RP	141	Alive	2010	Alive	4.6	60-69	2010-2013	0
1789	1171108	No/Unknown	65	White	White	4-10	Gleason Score<=6	T1	N0+NX	M0	No/Unknown	Married	Metropolitan	>=75000$	Other	142	Alive	2010	Alive	8.7	60-69	2010-2013	0
1790	1171110	No/Unknown	65	White	White	10-20	Gleason Score=7	T2	N0+NX	M0	Yes	Married	Metropolitan	>=75000$	None	137	Alive	2010	Alive	10.3	60-69	2010-2013	0
1791	1171111	No/Unknown	82	White	White	4-10	Gleason Score=7	T2	N0+NX	M0	No/Unknown	Married	Metropolitan	>=75000$	None	60	Other	2010	Prostate	8.3	>=80	2010-2013	0
1792	1171113	No/Unknown	53	White	White	4-10	Gleason Score<=6	T2	N0+NX	M0	No/Unknown	Married	Metropolitan	>=75000$	RP	136	Alive	2010	Alive	8.6	<60	2010-2013	0
1793	1171114	No/Unknown	71	White	White	4-10	Gleason Score=7	T1	N0+NX	M0	Yes	Married	Metropolitan	>=75000$	None	137	Alive	2010	Alive	9.7	70-79	2010-2013	0
1794	1171117	No/Unknown	49	White	White	10-20	Gleason Score>=8	T2	N0+NX	M0	No/Unknown	Married	Metropolitan	>=75000$	RP	137	Alive	2010	Alive	12.3	<60	2010-2013	0
1795	1171119	No/Unknown	72	White	White	4-10	Gleason Score<=6	T1	N0+NX	M0	No/Unknown	Married	Metropolitan	>=75000$	None	136	Other	2010	State DC not available or state DC available but no COD	7.4	70-79	2010-2013	0
1796	1171121	No/Unknown	63	White	White	4-10	Gleason Score=7	T2	N0+NX	M0	No/Unknown	Married	Metropolitan	>=75000$	RP	143	Alive	2010	Alive	5.6	60-69	2010-2013	0
1797	1171123	No/Unknown	54	White	White	4-10	Gleason Score=7	T2	N0+NX	M0	No/Unknown	Married	Metropolitan	>=75000$	RP	143	Alive	2010	Alive	5.2	<60	2010-2013	0
1798	1171124	No/Unknown	78	White	White	4-10	Gleason Score<=6	T1	N0+NX	M0	No/Unknown	Married	Metropolitan	>=75000$	None	80	Other	2010	Pneumonia and Influenza	8.1	70-79	2010-2013	0
1799	1171127	No/Unknown	77	White	White	4-10	Gleason Score=7	T2	N0+NX	M0	No/Unknown	Married	Metropolitan	>=75000$	None	2	Other	2010	Diabetes Mellitus	5.3	70-79	2010-2013	0
1800	1171131	No/Unknown	69	White	White	4-10	Gleason Score=7	T1	N0+NX	M0	Yes	Married	Metropolitan	>=75000$	None	142	Alive	2010	Alive	8.2	60-69	2010-2013	0
1801	1171132	No/Unknown	61	White	White	4-10	Gleason Score=7	T2	N0+NX	M0	No/Unknown	Married	Metropolitan	>=75000$	RP	143	Alive	2010	Alive	7.9	60-69	2010-2013	0
1802	1171134	No/Unknown	78	White	White	10-20	Gleason Score<=6	T1	N0+NX	M0	No/Unknown	Other	Metropolitan	>=75000$	None	140	Alive	2010	Alive	12.1	70-79	2010-2013	0
1803	1171135	No/Unknown	67	Black	Black	4-10	Gleason Score=7	T2	N0+NX	M0	No/Unknown	Married	Metropolitan	>=75000$	RP	143	Alive	2010	Alive	5.3	60-69	2010-2013	0
1804	1171138	No/Unknown	73	White	White	4-10	Gleason Score=7	T1	N0+NX	M0	Yes	Married	Metropolitan	>=75000$	None	141	Alive	2010	Alive	6.2	70-79	2010-2013	0
1805	1171140	No/Unknown	87	White	White	4-10	Gleason Score>=8	T1	N0+NX	M0	No/Unknown	Other	Metropolitan	>=75000$	None	90	Other	2010	Nephritis, Nephrotic Syndrome and Nephrosis	9.7	>=80	2010-2013	0
1806	1171142	No/Unknown	58	White	White	4-10	Gleason Score<=6	T2	N0+NX	M0	No/Unknown	Married	Metropolitan	>=75000$	RP	141	Alive	2010	Alive	8	<60	2010-2013	0
1807	1171144	No/Unknown	59	White	White	10-20	Gleason Score<=6	T1	N0+NX	M0	Yes	Married	Metropolitan	>=75000$	None	74	Alive	2010	Alive	14.6	<60	2010-2013	0
1808	1171147	No/Unknown	68	White	White	<=4	Gleason Score=7	T2	N0+NX	M0	Yes	Other	Metropolitan	>=75000$	None	143	Alive	2010	Alive	2	60-69	2010-2013	0
1809	1171150	No/Unknown	75	Asian or Pacific Islander	Other	4-10	Gleason Score=7	T1	N0+NX	M0	Yes	Married	Metropolitan	>=75000$	None	116	Other	2010	Pancreas	6.3	70-79	2010-2013	0
1810	1171202	No/Unknown	62	White	White	4-10	Gleason Score<=6	T1	N0+NX	M0	Yes	Single	Metropolitan	>=75000$	None	134	Alive	2010	Alive	6.9	60-69	2010-2013	0
1811	1171203	No/Unknown	66	White	White	>=20	Gleason Score=7	T2	N0+NX	M0	Yes	Other	Metropolitan	>=75000$	None	134	Alive	2010	Alive	58.2	60-69	2010-2013	0
1812	1171237	No/Unknown	56	White	White	4-10	Gleason Score=7	T2	N0+NX	M0	No/Unknown	Married	Metropolitan	>=75000$	RP	134	Alive	2010	Alive	8.7	<60	2010-2013	0
1813	1171245	No/Unknown	63	White	White	4-10	Gleason Score=7	T2	N0+NX	M0	No/Unknown	Married	Metropolitan	>=75000$	RP	139	Alive	2010	Alive	5.6	60-69	2010-2013	0
1814	1171248	No/Unknown	52	White	White	4-10	Gleason Score=7	T2	N0+NX	M0	No/Unknown	Other	Metropolitan	>=75000$	None	107	Other	2010	Diseases of Heart	4.7	<60	2010-2013	0
1815	1171251	No/Unknown	61	Black	Black	4-10	Gleason Score=7	T2	N0+NX	M0	No/Unknown	Married	Metropolitan	>=75000$	RP	56	Alive	2010	Alive	4.7	60-69	2010-2013	0
1816	1171253	No/Unknown	58	Black	Black	4-10	Gleason Score<=6	T2	N0+NX	M0	No/Unknown	Single	Metropolitan	>=75000$	RP	134	Alive	2010	Alive	5.9	<60	2010-2013	0
1817	1171255	No/Unknown	75	White	White	4-10	Gleason Score=7	T1	N0+NX	M0	Yes	Married	Metropolitan	>=75000$	None	134	Alive	2010	Alive	6.3	70-79	2010-2013	0
1818	1171258	No/Unknown	65	White	White	4-10	Gleason Score=7	T2	N0+NX	M0	No/Unknown	Married	Metropolitan	>=75000$	None	134	Alive	2010	Alive	8.7	60-69	2010-2013	0
1819	1171260	No/Unknown	78	White	White	4-10	Gleason Score=7	T1	N0+NX	M0	No/Unknown	Married	Metropolitan	>=75000$	Other	57	Other	2010	Prostate	10	70-79	2010-2013	0
1820	1171263	No/Unknown	57	White	White	4-10	Gleason Score>=8	T2	N0+NX	M0	Yes	Single	Metropolitan	>=75000$	RP	134	Alive	2010	Alive	5.5	<60	2010-2013	0
1821	1171264	No/Unknown	78	White	White	4-10	Gleason Score<=6	T1	N0+NX	M0	Yes	Married	Metropolitan	>=75000$	None	134	Alive	2010	Alive	7.1	70-79	2010-2013	0
1822	1171289	No/Unknown	65	White	White	4-10	Gleason Score=7	T2	N0+NX	M0	No/Unknown	Married	Metropolitan	>=75000$	RP	21	Other	2010	Lung and Bronchus	5.9	60-69	2010-2013	0
1823	1171290	No/Unknown	78	White	White	>=20	Gleason Score>=8	T2	N0+NX	M0	Yes	Other	Metropolitan	>=75000$	None	78	Other	2010	Prostate	32.4	70-79	2010-2013	0
1824	1171292	No/Unknown	67	White	White	4-10	Gleason Score=7	T3	N0+NX	M0	Yes	Married	Metropolitan	>=75000$	RP	142	Alive	2010	Alive	6.4	60-69	2010-2013	0
1825	1171293	No/Unknown	59	White	White	4-10	Gleason Score<=6	T1	N0+NX	M0	No/Unknown	Married	Metropolitan	>=75000$	None	143	Alive	2010	Alive	6.4	<60	2010-2013	0
1826	1171309	No/Unknown	54	White	White	<=4	Gleason Score<=6	T2	N0+NX	M0	No/Unknown	Married	Metropolitan	>=75000$	RP	142	Alive	2010	Alive	3	<60	2010-2013	0
1827	1171318	No/Unknown	66	White	White	10-20	Gleason Score<=6	T1	N0+NX	M0	Yes	Married	Metropolitan	>=75000$	None	139	Alive	2010	Alive	14.4	60-69	2010-2013	0
1828	1171319	Yes	69	White	White	>=20	Gleason Score=7	T2	N0+NX	M0	No/Unknown	Other	Metropolitan	>=75000$	Other	5	Other	2010	Urinary Bladder	24.8	60-69	2010-2013	0
1829	1171323	No/Unknown	82	White	White	>=20	Gleason Score=7	T2	N0+NX	M0	No/Unknown	Married	Metropolitan	>=75000$	None	28	Other	2010	Non-Hodgkin Lymphoma	33.3	>=80	2010-2013	0
1830	1171344	No/Unknown	53	White	White	<=4	Gleason Score=7	T2	N0+NX	M0	No/Unknown	Married	Metropolitan	>=75000$	RP	134	Alive	2010	Alive	3.1	<60	2010-2013	0
1831	1171352	No/Unknown	66	White	White	4-10	Gleason Score<=6	T3	N0+NX	M0	No/Unknown	Married	Metropolitan	>=75000$	RP	138	Alive	2010	Alive	4.6	60-69	2010-2013	0
1832	1171397	No/Unknown	59	White	White	4-10	Gleason Score=7	T2	N0+NX	M0	No/Unknown	Single	Metropolitan	>=75000$	RP	140	Alive	2010	Alive	4.8	<60	2010-2013	0
1833	1171410	No/Unknown	54	White	White	4-10	Gleason Score<=6	T2	N0+NX	M0	No/Unknown	Married	Metropolitan	>=75000$	RP	139	Alive	2010	Alive	4.4	<60	2010-2013	0
1834	1171442	No/Unknown	51	White	White	4-10	Gleason Score=7	T1	N0+NX	M0	Yes	Other	Metropolitan	>=75000$	None	74	Alive	2015	Alive	6.8	<60	2014-2017	0
1835	1171525	No/Unknown	59	White	White	4-10	Gleason Score<=6	T1	N0+NX	M0	Yes	Married	Metropolitan	>=75000$	None	141	Alive	2010	Alive	6.3	<60	2010-2013	0
1836	1171528	No/Unknown	78	White	White	4-10	Gleason Score>=8	T2	N0+NX	M0	Yes	Married	Metropolitan	>=75000$	None	102	Other	2010	Lung and Bronchus	6.8	70-79	2010-2013	0
1837	1171568	No/Unknown	65	White	White	4-10	Gleason Score>=8	T3	N0+NX	M0	No/Unknown	Married	Metropolitan	>=75000$	RP	74	Alive	2015	Alive	9.8	60-69	2014-2017	0
1838	1171621	No/Unknown	59	White	White	<=4	Gleason Score<=6	T2	N0+NX	M0	No/Unknown	Married	Metropolitan	>=75000$	RP	95	Alive	2014	Alive	3.6	<60	2014-2017	0
1839	1171628	No/Unknown	74	White	White	4-10	Gleason Score=7	T1	N0+NX	M0	Yes	Other	Metropolitan	>=75000$	None	107	Alive	2013	Alive	5.1	70-79	2010-2013	0
1840	1171647	No/Unknown	81	Black	Black	4-10	Gleason Score<=6	T1	N0+NX	M0	No/Unknown	Married	Metropolitan	>=75000$	None	94	Other	2012	Myeloma	5.6	>=80	2010-2013	0
1841	1171653	No/Unknown	50	White	White	4-10	Gleason Score=7	T2	N0+NX	M0	No/Unknown	Married	Metropolitan	>=75000$	RP	141	Alive	2010	Alive	4.3	<60	2010-2013	0
1842	1171675	No/Unknown	63	White	White	4-10	Gleason Score=7	T2	N0+NX	M0	No/Unknown	Married	Metropolitan	>=75000$	RP	140	Alive	2010	Alive	6.9	60-69	2010-2013	0
1843	1171683	No/Unknown	56	White	White	4-10	Gleason Score=7	T2	N0+NX	M0	No/Unknown	Married	Metropolitan	>=75000$	RP	140	Alive	2010	Alive	4.9	<60	2010-2013	0
1844	1171688	No/Unknown	65	White	White	4-10	Gleason Score>=8	T2	N0+NX	M0	No/Unknown	Married	Metropolitan	>=75000$	RP	137	Alive	2010	Alive	4.3	60-69	2010-2013	0
1845	1171693	No/Unknown	60	White	White	4-10	Gleason Score=7	T2	N0+NX	M0	No/Unknown	Married	Metropolitan	>=75000$	RP	22	Other	2010	Cerebrovascular Diseases	4.7	60-69	2010-2013	0
1846	1171722	No/Unknown	63	White	White	4-10	Gleason Score=7	T2	N0+NX	M0	No/Unknown	Single	Metropolitan	>=75000$	RP	133	Alive	2010	Alive	5.4	60-69	2010-2013	0
1847	1171759	No/Unknown	59	Asian or Pacific Islander	Other	4-10	Gleason Score>=8	T3	N1	M0	Yes	Married	Metropolitan	>=75000$	RP	135	Alive	2010	Alive	5	<60	2010-2013	0
1848	1171781	No/Unknown	60	White	White	4-10	Gleason Score<=6	T1	N0+NX	M0	No/Unknown	Married	Metropolitan	>=75000$	None	120	Other	2010	Accidents and Adverse Effects	4.2	60-69	2010-2013	0
1849	1171784	No/Unknown	65	White	White	4-10	Gleason Score<=6	T1	N0+NX	M0	Yes	Married	Metropolitan	>=75000$	None	134	Alive	2010	Alive	10	60-69	2010-2013	0
1850	1171797	No/Unknown	62	White	White	4-10	Gleason Score<=6	T2	N0+NX	M0	Yes	Married	Metropolitan	>=75000$	Other	135	Alive	2010	Alive	4.3	60-69	2010-2013	0
1851	1171872	No/Unknown	67	Asian or Pacific Islander	Other	>=20	Gleason Score=7	T0+TX	N1	M1	Yes	Married	Metropolitan	>=75000$	None	83	Other	2010	Other Infectious and Parasitic Diseases including HIV	98	60-69	2010-2013	0
1852	1171914	No/Unknown	65	Black	Black	10-20	Gleason Score>=8	T1	N0+NX	M0	Yes	Single	Metropolitan	>=75000$	None	19	Other	2010	Prostate	12.1	60-69	2010-2013	0
1853	1172024	No/Unknown	61	White	White	4-10	Gleason Score=7	T2	N0+NX	M0	No/Unknown	Other	Metropolitan	>=75000$	RP	143	Alive	2010	Alive	6.1	60-69	2010-2013	0
1854	1172030	No/Unknown	55	White	White	4-10	Gleason Score=7	T3	N0+NX	M0	No/Unknown	Married	Metropolitan	>=75000$	RP	137	Alive	2010	Alive	4.6	<60	2010-2013	0
1855	1172036	No/Unknown	59	White	White	4-10	Gleason Score<=6	T1	N0+NX	M0	Yes	Married	Metropolitan	>=75000$	None	135	Alive	2010	Alive	5.2	<60	2010-2013	0
1856	1172160	No/Unknown	70	White	White	<=4	Gleason Score<=6	T1	N0+NX	M0	No/Unknown	Married	Metropolitan	>=75000$	Other	135	Alive	2010	Alive	1.8	70-79	2010-2013	0
1857	1172165	No/Unknown	71	White	White	4-10	Gleason Score<=6	T1	N0+NX	M0	No/Unknown	Married	Metropolitan	>=75000$	None	135	Alive	2010	Alive	6.8	70-79	2010-2013	0
1858	1172175	No/Unknown	90	Asian or Pacific Islander	Other	4-10	Gleason Score>=8	T1	N0+NX	M0	Yes	Other	Metropolitan	>=75000$	None	87	Other	2010	Cerebrovascular Diseases	9.8	>=80	2010-2013	0
1859	1172208	No/Unknown	47	White	White	10-20	Gleason Score=7	T2	N0+NX	M0	No/Unknown	Married	Metropolitan	>=75000$	RP	54	Alive	2010	Alive	17	<60	2010-2013	0
1860	1172210	No/Unknown	66	Asian or Pacific Islander	Other	4-10	Gleason Score=7	T2	N0+NX	M0	No/Unknown	Married	Metropolitan	>=75000$	RP	3	Alive	2010	Alive	7.5	60-69	2010-2013	0
1861	1172211	No/Unknown	63	White	White	10-20	Gleason Score<=6	T2	N0+NX	M0	No/Unknown	Married	Metropolitan	>=75000$	RP	141	Alive	2010	Alive	10.7	60-69	2010-2013	0
1862	1172214	No/Unknown	70	White	White	4-10	Gleason Score=7	T1	N0+NX	M0	No/Unknown	Married	Metropolitan	>=75000$	Other	142	Alive	2010	Alive	7.3	70-79	2010-2013	0
1863	1172216	No/Unknown	68	White	White	>=20	Gleason Score>=8	T2	N1	M0	No/Unknown	Married	Metropolitan	>=75000$	None	50	Other	2010	Prostate	98	60-69	2010-2013	0
1864	1172217	No/Unknown	56	Asian or Pacific Islander	Other	4-10	Gleason Score=7	T2	N0+NX	M0	No/Unknown	Married	Metropolitan	>=75000$	RP	142	Alive	2010	Alive	6.9	<60	2010-2013	0
1865	1172219	No/Unknown	47	White	White	<=4	Gleason Score<=6	T3	N0+NX	M0	No/Unknown	Other	Metropolitan	>=75000$	RP	141	Alive	2010	Alive	4	<60	2010-2013	0
1866	1172224	No/Unknown	62	White	White	<=4	Gleason Score<=6	T1	N0+NX	M0	No/Unknown	Married	Metropolitan	>=75000$	None	119	Other	2010	Other Cause of Death	4	60-69	2010-2013	0
1867	1172227	No/Unknown	61	White	White	4-10	Gleason Score<=6	T1	N0+NX	M0	No/Unknown	Married	Metropolitan	>=75000$	None	141	Alive	2010	Alive	9.9	60-69	2010-2013	0
1868	1172229	No/Unknown	50	White	White	4-10	Gleason Score=7	T2	N0+NX	M0	No/Unknown	Married	Metropolitan	>=75000$	RP	141	Alive	2010	Alive	4.9	<60	2010-2013	0
1869	1172281	Yes	65	White	White	10-20	Gleason Score=7	T3	N0+NX	M0	No/Unknown	Other	Metropolitan	>=75000$	RP	143	Alive	2010	Alive	11.2	60-69	2010-2013	0
1870	1172296	No/Unknown	75	Black	Black	4-10	Gleason Score=7	T1	N0+NX	M0	Yes	Married	Metropolitan	>=75000$	None	120	Other	2010	Diabetes Mellitus	7.8	70-79	2010-2013	0
1871	1172298	No/Unknown	62	White	White	10-20	Gleason Score<=6	T1	N0+NX	M0	No/Unknown	Married	Metropolitan	>=75000$	None	136	Alive	2010	Alive	10.6	60-69	2010-2013	0
1872	1172304	No/Unknown	53	Black	Black	4-10	Gleason Score<=6	T1	N0+NX	M0	No/Unknown	Other	Metropolitan	>=75000$	None	139	Alive	2010	Alive	4.8	<60	2010-2013	0
1873	1172335	No/Unknown	76	Asian or Pacific Islander	Other	10-20	Gleason Score=7	T1	N0+NX	M0	Yes	Married	Metropolitan	>=75000$	None	142	Alive	2010	Alive	11.2	70-79	2010-2013	0
1874	1172338	No/Unknown	64	American Indian/Alaska Native	Other	4-10	Gleason Score<=6	T1	N0+NX	M0	No/Unknown	Single	Metropolitan	>=75000$	None	54	Other	2010	Diseases of Heart	6.4	60-69	2010-2013	0
1875	1172341	No/Unknown	67	White	White	>=20	Gleason Score=7	T2	N1	M0	No/Unknown	Married	Metropolitan	>=75000$	None	42	Other	2010	Prostate	56.3	60-69	2010-2013	0
1876	1172370	No/Unknown	62	White	White	4-10	Gleason Score=7	T3	N0+NX	M0	No/Unknown	Married	Metropolitan	>=75000$	RP	127	Alive	2011	Alive	7.3	60-69	2010-2013	0
1877	1172450	No/Unknown	62	White	White	10-20	Gleason Score<=6	T2	N0+NX	M0	Yes	Married	Metropolitan	>=75000$	None	141	Alive	2010	Alive	11.4	60-69	2010-2013	0
1878	1172490	No/Unknown	65	White	White	4-10	Gleason Score<=6	T2	N0+NX	M0	No/Unknown	Married	Metropolitan	>=75000$	RP	135	Alive	2010	Alive	6	60-69	2010-2013	0
1879	1172502	No/Unknown	62	White	White	4-10	Gleason Score=7	T2	N0+NX	M0	No/Unknown	Married	Metropolitan	>=75000$	RP	136	Alive	2010	Alive	9	60-69	2010-2013	0
1880	1172513	No/Unknown	68	White	White	4-10	Gleason Score>=8	T2	N0+NX	M0	No/Unknown	Married	Metropolitan	>=75000$	RP	135	Alive	2010	Alive	7.8	60-69	2010-2013	0
1881	1172515	No/Unknown	61	White	White	4-10	Gleason Score=7	T2	N0+NX	M0	No/Unknown	Married	Metropolitan	>=75000$	RP	136	Alive	2010	Alive	4.5	60-69	2010-2013	0
1882	1172529	No/Unknown	61	White	White	4-10	Gleason Score<=6	T2	N0+NX	M0	No/Unknown	Married	Metropolitan	>=75000$	RP	116	Other	2010	Other Cause of Death	6	60-69	2010-2013	0
1883	1172544	No/Unknown	63	White	White	4-10	Gleason Score<=6	T1	N0+NX	M0	No/Unknown	Other	Metropolitan	>=75000$	None	134	Alive	2010	Alive	6.6	60-69	2010-2013	0
1884	1172547	No/Unknown	60	Black	Black	4-10	Gleason Score<=6	T1	N0+NX	M0	No/Unknown	Other	Metropolitan	>=75000$	None	132	Alive	2010	Alive	7.4	60-69	2010-2013	0
1885	1172563	No/Unknown	58	Black	Black	4-10	Gleason Score<=6	T1	N0+NX	M0	No/Unknown	Other	Metropolitan	>=75000$	None	135	Alive	2010	Alive	9.8	<60	2010-2013	0
1886	1172583	No/Unknown	54	Asian or Pacific Islander	Other	4-10	Gleason Score<=6	T2	N0+NX	M0	No/Unknown	Married	Metropolitan	>=75000$	RP	137	Alive	2010	Alive	5.3	<60	2010-2013	0
1887	1172586	No/Unknown	67	Asian or Pacific Islander	Other	4-10	Gleason Score=7	T2	N0+NX	M0	No/Unknown	Married	Metropolitan	>=75000$	RP	135	Alive	2010	Alive	8.4	60-69	2010-2013	0
1888	1172602	No/Unknown	63	White	White	<=4	Gleason Score<=6	T1	N0+NX	M0	No/Unknown	Married	Metropolitan	>=75000$	None	134	Alive	2010	Alive	3.3	60-69	2010-2013	0
1889	1172605	No/Unknown	52	White	White	>=20	Gleason Score>=8	T2	N0+NX	M0	No/Unknown	Married	Metropolitan	>=75000$	RP	138	Alive	2010	Alive	32.6	<60	2010-2013	0
1890	1172609	No/Unknown	64	White	White	<=4	Gleason Score<=6	T2	N0+NX	M0	No/Unknown	Single	Metropolitan	>=75000$	None	138	Alive	2010	Alive	3.9	60-69	2010-2013	0
1891	1172629	No/Unknown	55	White	White	4-10	Gleason Score<=6	T2	N0+NX	M0	Yes	Married	Metropolitan	>=75000$	None	139	Alive	2010	Alive	4.4	<60	2010-2013	0
1892	1172635	No/Unknown	58	White	White	<=4	Gleason Score<=6	T2	N0+NX	M0	No/Unknown	Married	Metropolitan	>=75000$	RP	135	Alive	2010	Alive	3.8	<60	2010-2013	0
1893	1172756	No/Unknown	69	Asian or Pacific Islander	Other	<=4	Gleason Score<=6	T2	N0+NX	M0	Yes	Married	Metropolitan	>=75000$	None	135	Alive	2010	Alive	3.9	60-69	2010-2013	0
1894	1172757	No/Unknown	49	White	White	4-10	Gleason Score<=6	T1	N0+NX	M0	Yes	Married	Metropolitan	>=75000$	None	135	Alive	2010	Alive	6.3	<60	2010-2013	0
1895	1172828	No/Unknown	68	Black	Black	4-10	Gleason Score<=6	T1	N0+NX	M0	Yes	Married	Metropolitan	>=75000$	None	138	Alive	2010	Alive	6.8	60-69	2010-2013	0
1896	1172906	No/Unknown	68	White	White	<=4	Gleason Score<=6	T1	N0+NX	M0	No/Unknown	Other	Metropolitan	>=75000$	Other	123	Other	2010	Other Cause of Death	1.5	60-69	2010-2013	0
1897	1172958	No/Unknown	64	Black	Black	4-10	Gleason Score=7	T1	N0+NX	M0	Yes	Other	Metropolitan	>=75000$	None	105	Alive	2013	Alive	7.1	60-69	2010-2013	0
1898	1173015	No/Unknown	73	White	White	4-10	Gleason Score<=6	T1	N0+NX	M0	Yes	Other	Metropolitan	>=75000$	None	143	Alive	2010	Alive	8.5	70-79	2010-2013	0
1899	1173016	No/Unknown	61	White	White	4-10	Gleason Score<=6	T1	N0+NX	M0	No/Unknown	Married	Metropolitan	>=75000$	None	142	Alive	2010	Alive	6.1	60-69	2010-2013	0
1900	1173018	No/Unknown	59	Black	Black	4-10	Gleason Score=7	T1	N0+NX	M0	Yes	Married	Metropolitan	>=75000$	None	142	Alive	2010	Alive	4.7	<60	2010-2013	0
1901	1173020	No/Unknown	59	Asian or Pacific Islander	Other	4-10	Gleason Score<=6	T1	N0+NX	M0	Yes	Other	Metropolitan	>=75000$	None	141	Alive	2010	Alive	4.2	<60	2010-2013	0
1902	1173022	No/Unknown	52	White	White	4-10	Gleason Score<=6	T1	N0+NX	M0	Yes	Single	Metropolitan	>=75000$	None	142	Alive	2010	Alive	7.5	<60	2010-2013	0
1903	1173024	No/Unknown	66	White	White	4-10	Gleason Score<=6	T1	N0+NX	M0	No/Unknown	Other	Metropolitan	>=75000$	None	142	Alive	2010	Alive	4.3	60-69	2010-2013	0
1904	1173027	No/Unknown	70	White	White	4-10	Gleason Score<=6	T1	N0+NX	M0	Yes	Married	Metropolitan	>=75000$	None	19	Other	2010	Other Cause of Death	7.5	70-79	2010-2013	0
1905	1173030	No/Unknown	59	White	White	4-10	Gleason Score<=6	T1	N0+NX	M0	Yes	Married	Metropolitan	>=75000$	None	141	Alive	2010	Alive	5.1	<60	2010-2013	0
1906	1173033	No/Unknown	66	Black	Black	4-10	Gleason Score>=8	T2	N0+NX	M0	No/Unknown	Other	Metropolitan	>=75000$	RP	35	Other	2010	Cerebrovascular Diseases	4.7	60-69	2010-2013	0
1907	1173034	No/Unknown	87	White	White	>=20	Gleason Score>=8	T1	N0+NX	M0	Yes	Married	Metropolitan	>=75000$	None	136	Alive	2010	Alive	21.9	>=80	2010-2013	0
1908	1173035	No/Unknown	72	White	White	4-10	Gleason Score<=6	T1	N0+NX	M0	Yes	Other	Metropolitan	>=75000$	None	122	Other	2010	Stomach	4.5	70-79	2010-2013	0
1909	1173038	No/Unknown	71	White	White	10-20	Gleason Score<=6	T1	N0+NX	M0	No/Unknown	Married	Metropolitan	>=75000$	None	141	Alive	2010	Alive	11.1	70-79	2010-2013	0
1910	1173065	No/Unknown	81	White	White	4-10	Gleason Score=7	T1	N0+NX	M0	No/Unknown	Other	Metropolitan	>=75000$	None	88	Other	2010	Other Cause of Death	7.1	>=80	2010-2013	0
1911	1173160	No/Unknown	64	White	White	<=4	Gleason Score<=6	T2	N0+NX	M0	No/Unknown	Married	Metropolitan	>=75000$	None	99	Other	2010	Pancreas	2.4	60-69	2010-2013	0
1912	1173309	No/Unknown	63	White	White	4-10	Gleason Score<=6	T1	N0+NX	M0	No/Unknown	Married	Metropolitan	>=75000$	None	134	Alive	2010	Alive	6.1	60-69	2010-2013	0
1913	1173324	No/Unknown	66	White	White	4-10	Gleason Score<=6	T2	N0+NX	M0	No/Unknown	Married	Metropolitan	>=75000$	None	132	Alive	2010	Alive	5	60-69	2010-2013	0
1914	1173339	No/Unknown	77	Black	Black	10-20	Gleason Score<=6	T1	N0+NX	M0	Yes	Other	Metropolitan	>=75000$	None	136	Alive	2010	Alive	11.9	70-79	2010-2013	0
1915	1173398	No/Unknown	72	White	White	4-10	Gleason Score=7	T2	N0+NX	M0	No/Unknown	Married	Metropolitan	>=75000$	RP	133	Alive	2010	Alive	9.9	70-79	2010-2013	0
1916	1173401	No/Unknown	66	White	White	4-10	Gleason Score<=6	T2	N0+NX	M0	No/Unknown	Other	Metropolitan	>=75000$	RP	137	Alive	2010	Alive	4.4	60-69	2010-2013	0
1917	1173414	No/Unknown	56	White	White	4-10	Gleason Score<=6	T2	N0+NX	M0	No/Unknown	Married	Metropolitan	>=75000$	RP	133	Alive	2010	Alive	5.6	<60	2010-2013	0
1918	1173477	No/Unknown	84	White	White	4-10	Gleason Score=7	T2	N0+NX	M0	No/Unknown	Single	Metropolitan	>=75000$	None	132	Other	2010	Diseases of Heart	5.2	>=80	2010-2013	0
1919	1173478	No/Unknown	66	White	White	4-10	Gleason Score<=6	T1	N0+NX	M0	Yes	Other	Metropolitan	>=75000$	None	134	Alive	2010	Alive	6	60-69	2010-2013	0
1920	1173483	No/Unknown	85	White	White	10-20	Gleason Score=7	T3	N0+NX	M0	Yes	Married	Metropolitan	>=75000$	None	118	Other	2010	Cerebrovascular Diseases	19.2	>=80	2010-2013	0
1921	1173491	No/Unknown	60	Black	Black	10-20	Gleason Score=7	T2	N0+NX	M0	No/Unknown	Single	Metropolitan	>=75000$	RP	92	Other	2010	Diseases of Heart	12.5	60-69	2010-2013	0
1922	1173547	No/Unknown	67	White	White	4-10	Gleason Score=7	T1	N0+NX	M0	No/Unknown	Other	Metropolitan	>=75000$	None	108	Alive	2012	Alive	6.7	60-69	2010-2013	0
1923	1173573	No/Unknown	65	White	White	10-20	Gleason Score=7	T2	N0+NX	M0	No/Unknown	Married	Metropolitan	>=75000$	RP	135	Alive	2010	Alive	10.4	60-69	2010-2013	0
1924	1173598	No/Unknown	57	White	White	4-10	Gleason Score<=6	T2	N0+NX	M0	No/Unknown	Other	Metropolitan	>=75000$	RP	137	Alive	2010	Alive	8.4	<60	2010-2013	0
1925	1173601	No/Unknown	67	White	White	4-10	Gleason Score=7	T2	N0+NX	M0	No/Unknown	Other	Metropolitan	>=75000$	RP	132	Alive	2010	Alive	9.3	60-69	2010-2013	0
1926	1173617	No/Unknown	68	White	White	10-20	Gleason Score=7	T2	N0+NX	M1	No/Unknown	Married	Metropolitan	>=75000$	RP	133	Alive	2010	Alive	18.9	60-69	2010-2013	0
1927	1173621	No/Unknown	76	White	White	>=20	Gleason Score=7	T2	N0+NX	M0	No/Unknown	Other	Metropolitan	>=75000$	None	132	Alive	2010	Alive	69.7	70-79	2010-2013	0
1928	1173624	No/Unknown	51	Black	Black	<=4	Gleason Score<=6	T2	N0+NX	M0	No/Unknown	Other	Metropolitan	>=75000$	None	133	Alive	2010	Alive	3.5	<60	2010-2013	0
1929	1173660	No/Unknown	49	White	White	<=4	Gleason Score<=6	T1	N0+NX	M0	No/Unknown	Married	Metropolitan	>=75000$	None	133	Alive	2010	Alive	4	<60	2010-2013	0
1930	1173672	No/Unknown	72	White	White	10-20	Gleason Score<=6	T1	N0+NX	M0	No/Unknown	Married	Metropolitan	>=75000$	None	109	Alive	2012	Alive	12.4	70-79	2010-2013	0
1931	1173678	No/Unknown	54	White	White	<=4	Gleason Score<=6	T1	N0+NX	M0	Yes	Married	Metropolitan	>=75000$	None	134	Alive	2010	Alive	2.9	<60	2010-2013	0
1932	1173709	No/Unknown	72	White	White	10-20	Gleason Score=7	T2	N0+NX	M0	No/Unknown	Married	Metropolitan	>=75000$	None	133	Alive	2010	Alive	11.1	70-79	2010-2013	0
1933	1173735	No/Unknown	81	White	White	4-10	Gleason Score>=8	T2	N0+NX	M0	Yes	Married	Metropolitan	>=75000$	None	33	Other	2010	Diseases of Heart	7.5	>=80	2010-2013	0
1934	1173737	No/Unknown	70	Black	Black	4-10	Gleason Score<=6	T1	N0+NX	M0	No/Unknown	Other	Metropolitan	>=75000$	None	18	Other	2010	Kidney and Renal Pelvis	5.1	70-79	2010-2013	0
1935	1173807	No/Unknown	59	Black	Black	10-20	Gleason Score<=6	T2	N0+NX	M0	No/Unknown	Married	Metropolitan	>=75000$	RP	136	Alive	2010	Alive	12.4	<60	2010-2013	0
1936	1173956	No/Unknown	57	Black	Black	4-10	Gleason Score<=6	T2	N0+NX	M0	No/Unknown	Single	Metropolitan	>=75000$	RP	138	Alive	2010	Alive	9.6	<60	2010-2013	0
1937	1173959	No/Unknown	76	Black	Black	>=20	Gleason Score>=8	T1	N0+NX	M0	Yes	Other	Metropolitan	>=75000$	Other	134	Alive	2010	Alive	98	70-79	2010-2013	0
1938	1173968	No/Unknown	69	White	White	10-20	Gleason Score<=6	T3	N0+NX	M0	No/Unknown	Other	Metropolitan	>=75000$	RP	123	Other	2010	State DC not available or state DC available but no COD	13.5	60-69	2010-2013	0
1939	1173972	No/Unknown	68	White	White	4-10	Gleason Score=7	T2	N0+NX	M0	No/Unknown	Single	Metropolitan	>=75000$	RP	136	Alive	2010	Alive	5.3	60-69	2010-2013	0
1940	1173978	No/Unknown	62	Black	Black	4-10	Gleason Score=7	T2	N0+NX	M0	Yes	Single	Metropolitan	>=75000$	RP	128	Alive	2010	Alive	8.9	60-69	2010-2013	0
1941	1173994	No/Unknown	61	White	White	4-10	Gleason Score<=6	T1	N0+NX	M0	No/Unknown	Married	Metropolitan	>=75000$	None	95	Alive	2014	Alive	5.3	60-69	2014-2017	0
1942	1174054	No/Unknown	60	Black	Black	4-10	Gleason Score<=6	T1	N0+NX	M0	Yes	Single	Metropolitan	>=75000$	None	136	Alive	2010	Alive	5.6	60-69	2010-2013	0
1943	1174060	No/Unknown	65	White	White	4-10	Gleason Score>=8	T2	N0+NX	M0	Yes	Married	Metropolitan	>=75000$	None	135	Alive	2010	Alive	5.3	60-69	2010-2013	0
1944	1174080	No/Unknown	70	White	White	4-10	Gleason Score<=6	T1	N0+NX	M0	Yes	Married	Metropolitan	>=75000$	None	143	Alive	2010	Alive	5	70-79	2010-2013	0
1945	1174112	No/Unknown	68	White	White	4-10	Gleason Score=7	T3	N0+NX	M0	No/Unknown	Married	Metropolitan	>=75000$	RP	81	Other	2010	Prostate	5.4	60-69	2010-2013	0
1946	1174156	No/Unknown	74	White	White	<=4	Gleason Score<=6	T2	N0+NX	M0	No/Unknown	Married	Metropolitan	>=75000$	None	118	Alive	2012	Alive	2	70-79	2010-2013	0
1947	1174160	No/Unknown	68	White	White	4-10	Gleason Score=7	T1	N0+NX	M0	Yes	Married	Metropolitan	>=75000$	None	143	Alive	2010	Alive	7.1	60-69	2010-2013	0
1948	1174241	No/Unknown	64	White	White	10-20	Gleason Score<=6	T1	N0+NX	M0	No/Unknown	Married	Metropolitan	>=75000$	None	76	Alive	2015	Alive	11.9	60-69	2014-2017	0
1949	1174292	No/Unknown	55	Asian or Pacific Islander	Other	4-10	Gleason Score<=6	T1	N0+NX	M0	Yes	Married	Metropolitan	>=75000$	None	143	Alive	2010	Alive	8.9	<60	2010-2013	0
1950	1174336	No/Unknown	77	White	White	4-10	Gleason Score=7	T2	N0+NX	M0	Yes	Married	Metropolitan	>=75000$	None	140	Alive	2010	Alive	4.7	70-79	2010-2013	0
1951	1174347	No/Unknown	66	White	White	4-10	Gleason Score=7	T3	N0+NX	M0	No/Unknown	Married	Metropolitan	>=75000$	RP	140	Alive	2010	Alive	7.6	60-69	2010-2013	0
1952	1174371	No/Unknown	67	White	White	4-10	Gleason Score>=8	T2	N0+NX	M0	Yes	Other	Metropolitan	>=75000$	None	64	Other	2010	Prostate	4.2	60-69	2010-2013	0
1953	1174374	No/Unknown	62	White	White	10-20	Gleason Score<=6	T2	N0+NX	M0	No/Unknown	Single	Metropolitan	>=75000$	RP	137	Alive	2010	Alive	13.2	60-69	2010-2013	0
1954	1174385	No/Unknown	70	White	White	10-20	Gleason Score<=6	T1	N0+NX	M0	Yes	Married	Metropolitan	>=75000$	None	140	Alive	2010	Alive	10.3	70-79	2010-2013	0
1955	1174388	No/Unknown	73	White	White	10-20	Gleason Score=7	T3	N0+NX	M0	No/Unknown	Married	Metropolitan	>=75000$	RP	140	Alive	2010	Alive	13.9	70-79	2010-2013	0
1956	1174422	No/Unknown	83	Asian or Pacific Islander	Other	10-20	Gleason Score>=8	T1	N0+NX	M0	No/Unknown	Married	Metropolitan	>=75000$	None	139	Alive	2010	Alive	20	>=80	2010-2013	0
1957	1174436	No/Unknown	73	White	White	10-20	Gleason Score=7	T1	N0+NX	M0	Yes	Married	Metropolitan	>=75000$	None	93	Other	2010	Pneumonia and Influenza	18	70-79	2010-2013	0
1958	1174460	No/Unknown	63	Black	Black	>=20	Gleason Score>=8	T2	N1	M0	No/Unknown	Single	Metropolitan	>=75000$	None	40	Other	2010	Prostate	46.5	60-69	2010-2013	0
1959	1174462	No/Unknown	57	White	White	4-10	Gleason Score<=6	T2	N0+NX	M0	No/Unknown	Married	Metropolitan	>=75000$	RP	139	Alive	2010	Alive	5.8	<60	2010-2013	0
1960	1174463	No/Unknown	86	White	White	>=20	Gleason Score>=8	T4	N0+NX	M1	No/Unknown	Married	Metropolitan	>=75000$	None	7	Other	2010	Prostate	98	>=80	2010-2013	0
1961	1174466	No/Unknown	67	White	White	10-20	Gleason Score<=6	T1	N0+NX	M0	Yes	Married	Metropolitan	>=75000$	None	137	Alive	2010	Alive	14.5	60-69	2010-2013	0
1962	1174467	No/Unknown	66	White	White	4-10	Gleason Score<=6	T1	N0+NX	M0	Yes	Other	Metropolitan	>=75000$	None	136	Alive	2010	Alive	4.2	60-69	2010-2013	0
1963	1174471	No/Unknown	71	White	White	4-10	Gleason Score=7	T1	N0+NX	M0	Yes	Married	Metropolitan	>=75000$	None	136	Alive	2010	Alive	7.9	70-79	2010-2013	0
1964	1174473	No/Unknown	73	White	White	4-10	Gleason Score=7	T2	N0+NX	M0	No/Unknown	Married	Metropolitan	>=75000$	Other	136	Alive	2010	Alive	9.6	70-79	2010-2013	0
1965	1174476	No/Unknown	58	White	White	4-10	Gleason Score<=6	T2	N0+NX	M0	No/Unknown	Married	Metropolitan	>=75000$	RP	136	Alive	2010	Alive	6.1	<60	2010-2013	0
1966	1174477	No/Unknown	74	Asian or Pacific Islander	Other	4-10	Gleason Score=7	T1	N0+NX	M0	Yes	Married	Metropolitan	>=75000$	None	142	Alive	2010	Alive	6.2	70-79	2010-2013	0
1967	1174482	No/Unknown	75	Asian or Pacific Islander	Other	10-20	Gleason Score<=6	T1	N0+NX	M0	Yes	Single	Metropolitan	>=75000$	None	139	Alive	2010	Alive	14.5	70-79	2010-2013	0
1968	1174485	No/Unknown	68	Asian or Pacific Islander	Other	4-10	Gleason Score<=6	T2	N0+NX	M0	No/Unknown	Married	Metropolitan	>=75000$	RP	136	Alive	2010	Alive	7.4	60-69	2010-2013	0
1969	1174489	No/Unknown	68	Black	Black	4-10	Gleason Score<=6	T1	N0+NX	M0	No/Unknown	Married	Metropolitan	>=75000$	None	141	Alive	2010	Alive	6.5	60-69	2010-2013	0
1970	1174503	No/Unknown	51	White	White	>=20	Gleason Score=7	T3	N0+NX	M0	No/Unknown	Married	Metropolitan	>=75000$	RP	138	Alive	2010	Alive	23.6	<60	2010-2013	0
1971	1174508	No/Unknown	65	White	White	4-10	Gleason Score<=6	T2	N0+NX	M0	No/Unknown	Married	Metropolitan	>=75000$	RP	91	Other	2010	Esophagus	7.5	60-69	2010-2013	0
1972	1174534	No/Unknown	67	Asian or Pacific Islander	Other	>=20	Gleason Score=7	T2	N0+NX	M0	Yes	Married	Metropolitan	>=75000$	None	135	Alive	2010	Alive	22.3	60-69	2010-2013	0
1973	1174543	No/Unknown	64	White	White	4-10	Gleason Score=7	T2	N0+NX	M0	No/Unknown	Single	Metropolitan	>=75000$	RP	138	Alive	2010	Alive	4.8	60-69	2010-2013	0
1974	1174550	No/Unknown	65	White	White	4-10	Gleason Score<=6	T2	N0+NX	M0	No/Unknown	Married	Metropolitan	>=75000$	RP	135	Alive	2010	Alive	6.9	60-69	2010-2013	0
1975	1174560	No/Unknown	59	White	White	4-10	Gleason Score=7	T2	N0+NX	M0	No/Unknown	Single	Metropolitan	>=75000$	RP	135	Alive	2010	Alive	5.3	<60	2010-2013	0
1976	1174570	No/Unknown	77	White	White	<=4	Gleason Score<=6	T1	N0+NX	M0	No/Unknown	Married	Metropolitan	>=75000$	None	34	Other	2010	Intrahepatic Bile Duct	3.6	70-79	2010-2013	0
1977	1174574	No/Unknown	62	Asian or Pacific Islander	Other	4-10	Gleason Score=7	T1	N0+NX	M0	Yes	Married	Metropolitan	>=75000$	None	131	Other	2010	Diseases of Heart	5	60-69	2010-2013	0
1978	1174575	No/Unknown	66	White	White	4-10	Gleason Score<=6	T2	N0+NX	M0	No/Unknown	Other	Metropolitan	>=75000$	None	136	Alive	2010	Alive	8.6	60-69	2010-2013	0
1979	1174576	No/Unknown	82	Asian or Pacific Islander	Other	10-20	Gleason Score=7	T1	N0+NX	M0	No/Unknown	Married	Metropolitan	>=75000$	None	92	Other	2010	Aleukemic, Subleukemic and NOS	14.1	>=80	2010-2013	0
1980	1174579	No/Unknown	60	White	White	4-10	Gleason Score<=6	T1	N0+NX	M0	Yes	Married	Metropolitan	>=75000$	None	137	Alive	2010	Alive	8.8	60-69	2010-2013	0
1981	1174582	No/Unknown	56	Asian or Pacific Islander	Other	4-10	Gleason Score<=6	T2	N0+NX	M0	No/Unknown	Single	Metropolitan	>=75000$	RP	136	Alive	2010	Alive	5.6	<60	2010-2013	0
1982	1174583	No/Unknown	66	Black	Black	4-10	Gleason Score<=6	T1	N0+NX	M0	Yes	Other	Metropolitan	>=75000$	None	107	Other	2010	Diabetes Mellitus	4.2	60-69	2010-2013	0
1983	1174586	No/Unknown	65	Black	Black	4-10	Gleason Score<=6	T1	N0+NX	M0	Yes	Other	Metropolitan	>=75000$	None	134	Other	2010	State DC not available or state DC available but no COD	4.5	60-69	2010-2013	0
1984	1174589	No/Unknown	58	Black	Black	4-10	Gleason Score=7	T2	N0+NX	M0	No/Unknown	Married	Metropolitan	>=75000$	RP	137	Alive	2010	Alive	5.1	<60	2010-2013	0
1985	1174592	No/Unknown	90	White	White	>=20	Gleason Score>=8	T4	N0+NX	M1	No/Unknown	Married	Metropolitan	>=75000$	None	8	Other	2010	Prostate	57.3	>=80	2010-2013	0
1986	1174595	No/Unknown	70	White	White	4-10	Gleason Score<=6	T1	N0+NX	M0	Yes	Married	Metropolitan	>=75000$	None	137	Alive	2010	Alive	8.6	70-79	2010-2013	0
1987	1174600	No/Unknown	64	White	White	>=20	Gleason Score>=8	T3	N0+NX	M0	No/Unknown	Single	Metropolitan	>=75000$	None	16	Other	2010	Miscellaneous Malignant Cancer	21	60-69	2010-2013	0
1988	1174617	No/Unknown	59	Asian or Pacific Islander	Other	4-10	Gleason Score<=6	T1	N0+NX	M0	No/Unknown	Other	Metropolitan	>=75000$	None	143	Alive	2010	Alive	4.5	<60	2010-2013	0
1989	1174621	No/Unknown	56	White	White	<=4	Gleason Score<=6	T3	N0+NX	M0	No/Unknown	Other	Metropolitan	>=75000$	RP	142	Alive	2010	Alive	3.7	<60	2010-2013	0
1990	1174624	No/Unknown	52	White	White	10-20	Gleason Score<=6	T2	N0+NX	M0	No/Unknown	Married	Metropolitan	>=75000$	RP	142	Alive	2010	Alive	11.4	<60	2010-2013	0
1991	1174626	No/Unknown	65	White	White	<=4	Gleason Score<=6	T1	N0+NX	M0	No/Unknown	Single	Metropolitan	>=75000$	None	125	Other	2010	Pancreas	3.8	60-69	2010-2013	0
1992	1174645	No/Unknown	59	White	White	4-10	Gleason Score=7	T3	N0+NX	M0	Yes	Single	Metropolitan	>=75000$	RP	143	Alive	2010	Alive	4.1	<60	2010-2013	0
1993	1174650	No/Unknown	59	White	White	10-20	Gleason Score<=6	T2	N0+NX	M0	No/Unknown	Married	Metropolitan	>=75000$	None	141	Alive	2010	Alive	12.1	<60	2010-2013	0
1994	1174655	No/Unknown	68	White	White	10-20	Gleason Score=7	T3	N0+NX	M0	No/Unknown	Married	Metropolitan	>=75000$	RP	135	Alive	2010	Alive	11	60-69	2010-2013	0
1995	1174661	No/Unknown	65	Asian or Pacific Islander	Other	4-10	Gleason Score>=8	T2	N0+NX	M0	No/Unknown	Married	Metropolitan	>=75000$	RP	141	Alive	2010	Alive	7.1	60-69	2010-2013	0
1996	1174662	No/Unknown	47	White	White	4-10	Gleason Score<=6	T2	N0+NX	M0	No/Unknown	Married	Metropolitan	>=75000$	RP	143	Alive	2010	Alive	4.6	<60	2010-2013	0
1997	1174663	No/Unknown	49	White	White	4-10	Gleason Score<=6	T2	N0+NX	M0	No/Unknown	Other	Metropolitan	>=75000$	RP	143	Alive	2010	Alive	6.5	<60	2010-2013	0
1998	1174672	No/Unknown	61	White	White	10-20	Gleason Score=7	T3	N0+NX	M0	Yes	Married	Metropolitan	>=75000$	RP	141	Alive	2010	Alive	12.6	60-69	2010-2013	0
1999	1174684	No/Unknown	61	White	White	<=4	Gleason Score>=8	T3	N0+NX	M0	Yes	Married	Metropolitan	>=75000$	RP	140	Alive	2010	Alive	2.4	60-69	2010-2013	0
[truncated: 473,140 more rows]
